# Supplementary material for: Advancing provitamin A biofortification in sorghum: from allele mining and marker development to prebreeding and breeding
Source: Theor Appl Genet. 2026 Apr 27;139(5):136. doi: 10.1007/s00122-026-05245-2 (PMC13121180; doi:10.1007/s00122-026-05245-2)
Supplement: Supplementary file 2 — Supplementary file2 (XLSX 450 KB) [file 122_2026_5245_MOESM2_ESM.xlsx]

## Sheet: ReadMe
ONLINE RESOURCE
Supplementary File 2 : Tables S1 - S8
Advancing provitamin A biofortification in sorghum: From allele mining and marker development to prebreeding and breeding
Clara Cruet-Burgos1,2#, Linly Banda1#, Jacques M. Faye3, Cyril Diatta4, David Zapata1, Geoffrey P. Morris2, and Davina H. Rhodes1*
1Department of Horticulture & Landscape Architecture, Colorado State University, Fort Collins, CO 80523, USA
2Department of Soil & Crop Science, Colorado State University, Fort Collins, CO 80523, USA
3 Institut Sénégalais de Recherches Agricoles, Centre d’Étude Régional pour l'Amélioration de l'Adaptation à la Sécheresse, Thies, Sénégal and Centro Internacional de Mejoramiento de Maíz y Trigo (CIMMYT)
4 Institut Sénégalais de Recherches Agricoles, Centre d’Étude Régional pour l'Amélioration de l'Adaptation à la Sécheresse, Centre National de Recherches Agronomiques, Bambey, Sénégal
# Equal contributions
*Corresponding author: davina.rhodes@colostate.edu, ORCID 0000-0003-2140-1519

## Sheet: Table S1
Supplementary Table S1 : Carotenoid concentration of biparental family 1 (PI585348/PI585369) F2:3 progeny as determined by HPLC method II
Accession	Lutein (μg.g)	Zeaxanthin (μg.g)	Beta carotene (μg.g)
PI585348/PI585369_P01	7.2	4.7	1.55
PI585348/PI585369_P010	2.65	2.75	0.8
PI585348/PI585369_P011	4	2.6	0.75
PI585348/PI585369_P012	4.46667	1.7	0.366667
PI585348/PI585369_P013	2.95	2.6	0.8
PI585348/PI585369_P014	1.8	1.15	0.1
PI585348/PI585369_P015	2.95	3.3	0.85
PI585348/PI585369_P016	10.2	5.1	1.7
PI585348/PI585369_P017	9.9	2.6	1.7
PI585348/PI585369_P018	5.15	5.55	1.15
PI585348/PI585369_P019	3.5	3.6	0.9
PI585348/PI585369_P020	2.6	2.75	0.95
PI585348/PI585369_P021	4.4	3.25	1.2
PI585348/PI585369_P022	3.3	3.1	1.15
PI585348/PI585369_P023	3	3.2	0.95
PI585348/PI585369_P024	4.1	4.25	1.15
PI585348/PI585369_P025	8.73333	3.4	0.833333
PI585348/PI585369_P026	6.1	3.5	1.2
PI585348/PI585369_P027	5.45	4.65	1.45
PI585348/PI585369_P028	3.7	4.9	1.1
PI585348/PI585369_P029	3	2.95	0.9
PI585348/PI585369_P03	9.2	3.7	1.7
PI585348/PI585369_P032	3.15	2.4	0.95
PI585348/PI585369_P034	6.26667	2.76667	0.466667
PI585348/PI585369_P035	4.36667	1.3	0.5
PI585348/PI585369_P036	5.9	5.25	1.55
PI585348/PI585369_P037	2.2	2.3	0.7
PI585348/PI585369_P038	2.85	2.25	0.8
PI585348/PI585369_P039	5.1	4.5	1.4
PI585348/PI585369_P04	6	5.05	1.3
PI585348/PI585369_P040	2.25	2.5	0.8
PI585348/PI585369_P041	4.6	2.1	0.7
PI585348/PI585369_P042	3.1	2.45	0.65
PI585348/PI585369_P043	7.53333	2.36667	0.633333
PI585348/PI585369_P044	3.3	1.9	0.6
PI585348/PI585369_P045	4.55	5.2	1.1
PI585348/PI585369_P046	4.5	3.8	1.15
PI585348/PI585369_P047	4	3.6	1.1
PI585348/PI585369_P048	3.8	1.83333	0.333333
PI585348/PI585369_P049	10	3.5	1.16667
PI585348/PI585369_P05	3.4	2.6	0.9
PI585348/PI585369_P050	3.46667	2.1	0.333333
PI585348/PI585369_P051	6.75	3.8	0.8
PI585348/PI585369_P052	2.35	1.7	0.7
PI585348/PI585369_P053	2.35	2.35	0.75
PI585348/PI585369_P055	3.15	3.55	0.95
PI585348/PI585369_P056	1.76667	1.1	0.1
PI585348/PI585369_P057	8.3	5.3	1.1
PI585348/PI585369_P058	1	0.7	0.3
PI585348/PI585369_P059	3.7	2.1	0.1
PI585348/PI585369_P060	9.33333	2.76667	0.833333
PI585348/PI585369_P061	3.85	4.6	1.15
PI585348/PI585369_P062	5.3	3	1.3
PI585348/PI585369_P064	2.4	3.1	0.45
PI585348/PI585369_P065	3	2.75	1
PI585348/PI585369_P066	2.4	1.8	0.9
PI585348/PI585369_P067	1.8	2.3	0.7
PI585348/PI585369_P068	6.36667	2.96667	0.733333
PI585348/PI585369_P069	5	3	0.95
PI585348/PI585369_P07	8	4.45	1.45
PI585348/PI585369_P070	3	1.9	0.7
PI585348/PI585369_P071	1.7	2.05	0.65
PI585348/PI585369_P073	2.16667	0.966667	0
PI585348/PI585369_P074	5.1	2.9	0.6
PI585348/PI585369_P075	2.5	2.45	0.75
PI585348/PI585369_P076	2.85	2.5	0.8
PI585348/PI585369_P077	3.8	3.85	0.85
PI585348/PI585369_P078	1.85	2.1	0.6
PI585348/PI585369_P079	3.85	3.05	1.05
PI585348/PI585369_P08	1.9	1.95	0.65
PI585348/PI585369_P080	6.46667	2.43333	0.7
PI585348/PI585369_P082	5.65	4.25	1.5
PI585348/PI585369_P083	3.45	2.7	1.25
PI585348/PI585369_P084	6.6	2.9	0.65
PI585348/PI585369_P085	2.05	2.45	0.65
PI585348/PI585369_P087	6.15	2.9	0.55
PI585348/PI585369_P088	2.35	2.35	0.7
PI585348/PI585369_P089	3.25	3.05	1.1
PI585348/PI585369_P09	3.46667	1.5	0.366667
PI585348/PI585369_P091	5.4	3.9	1.25
PI585348/PI585369_P092	3.25	2.55	1.05
PI585348/PI585369_P093	2.55	3.25	0.7
PI585348/PI585369_P094	2.7	1.4	0.45
PI585348/PI585369_P095	1.55	1.7	0.45
PI585348/PI585369_P097	5.73333	3	0.633333
PI585348/PI585369_P100	5.6	3.7	1
PI585348/PI585369_P101	3.56667	1.8	0.3
PI585348/PI585369_P103	2.95	1.7	0.4
PI585348/PI585369_P104	6.1	7.55	1.2
PI585348/PI585369_P105	5	2.9	0.466667
PI585348/PI585369_P106	4.1	1.43333	0.2
PI585348/PI585369_P107	5.8	3.45	1
PI585348/PI585369_P110	2.5	1.95	0.65
PI585348/PI585369_P111	2.4	2.95	0.65
PI585348/PI585369_P113	1.05	1.15	0.3
PI585348/PI585369_P114	6.3	3.45	0.9
PI585348/PI585369_P115	3.55	1.4	0.4
PI585348/PI585369_P116	3.25	1.7	0.5
PI585348/PI585369_P118	4.2	4.65	1.2
PI585348/PI585369_P119	3.35	2.5	0.65
PI585348/PI585369_P120	3.1	2.65	0.65
PI585348/PI585369_P121	4.3	2.35	0.6
PI585348/PI585369_P122	5.7	3.8	1.3
PI585348/PI585369_P123	6.7	4.3	0.55
PI585348/PI585369_P124	1.96667	1.23333	0.266667
PI585348/PI585369_P126	6.83333	3.13333	0.666667
PI585348/PI585369_P127	4.55	6.35	1.2
PI585348/PI585369_P128	10.3333	4.73333	1.23333
PI585348/PI585369_P129	9.3	2.33333	0.933333
PI585348/PI585369_P131	6.05	4.35	1.2
PI585348/PI585369_P132	5.1	4.8	1.3
PI585348/PI585369_P134	2.8	3.3	0.85
PI585348/PI585369_P135	3.7	3.45	0.95
PI585348/PI585369_P136	3	3.85	0.85
PI585348/PI585369_P137	2.65	2.9	0.7
PI585348/PI585369_P138	6.5	4.15	1.2
PI585348/PI585369_P139	8.16667	3.6	0.7
PI585348/PI585369_P141	6.26667	2.53333	0.7
PI585348/PI585369_P142	9.7	6.75	2
PI585348/PI585369_P143	5.35	5.8	0.95
PI585348/PI585369_P144	4.8	4.75	1.5
PI585348/PI585369_P145	7.55	4.05	1.55
PI585348/PI585369_P146	4.2	3.1	0.9
PI585348/PI585369_P147	5.45	5.05	1.05
PI585348/PI585369_P148	2.65	2.95	0.7
PI585348/PI585369_P149	4.85	4.4	1
PI585348/PI585369_P150	2.8	2.3	0.8
PI585348/PI585369_P151	6.36667	2.96667	0.666667
PI585348/PI585369_P152	3.43333	2.4	0.3
PI585348/PI585369_P153	2.8	2.3	0.8
PI585348/PI585369_P154	4.1	4.3	1.2
PI585348/PI585369_P155	3.4	4	0.95
PI585348/PI585369_P156	3.5	2.65	0.75
PI585348/PI585369_P157	4.9	3.7	1.2
PI585348/PI585369_P158	3	2.5	0.75
PI585348/PI585369_P159	12.05	5	2.1
PI585348/PI585369_P160	2.3	2.95	0.8
PI585348/PI585369_P161	2.65	2.4	0.85
PI585348/PI585369_P162	3	2.2	0.9
PI585348/PI585369_P163	1.65	1.95	0.75
PI585348/PI585369_P164	4.4	4.15	1.1
PI585348/PI585369_P165	7.2	5.05	1.5
PI585348/PI585369_P166	6.73333	5.03333	0.866667
PI585348/PI585369_P167	8.8	7.7	0.4
PI585348/PI585369_P168	1.8	2.1	0.65
PI585348/PI585369_P169	7.2	5.4	1.4
PI585348/PI585369_P170	16.1	7.66667	1.5
PI585348/PI585369_P171	2.5	2.1	0.7
PI585348/PI585369_P172	3.55	3.65	1
PI585348/PI585369_P173	3.4	3.65	0.85
PI585348/PI585369_P174	5.46667	2.56667	0.566667
PI585348/PI585369_P175	7.06667	3.1	0.733333
PI585348/PI585369_P176	3.15	4.75	1.05
PI585348/PI585369_P177	8.25	4	1.3
PI585348/PI585369_P178	4.1	3.95	1
PI585348/PI585369_P179	6.2	3.35	0.6
PI585348/PI585369_P180	4	3.55	1
PI585348/PI585369_P181	2.85	4.05	0.95
PI585348/PI585369_P182	6.05	4.75	1.2
PI585348/PI585369_P183	2.6	3.55	0.9
PI585348/PI585369_P184	1.85	2.2	0.7
PI585348/PI585369_P185	1.46667	1.2	0.133333
PI585348/PI585369_P186	3.1	3.7	1
PI585348/PI585369_P187	2.55	2.85	0.9
PI585348/PI585369_P188	2.6	2.65	0.8
PI585348/PI585369_P189	1.8	2.6	0.7
PI585348/PI585369_P190	3.5	2.75	0.75
PI585348/PI585369_P191	14.75	3.55	1.3
PI585348/PI585369_P192	3.5	3.4	1
PI585348/PI585369_P193	3.7	3.35	1.1
PI585348/PI585369_P194	1.7	2.35	0.55
PI585348/PI585369_P195	3.65	3.4	0.9
PI585348/PI585369_P196	7.03333	3.93333	0.866667
PI585348/PI585369_P197	3.45	3.8	1
PI585348/PI585369_P198	3.35	3.65	0.9
PI585348/PI585369_P199	3.45	3.9	0.85
PI585348/PI585369_P200	5.25	5.15	1.1
PI585348/PI585369_P201	4.96667	2.33333	0.533333
PI585348/PI585369_P203	6.1	1.9	0.8
PI585348/PI585369_P204	8.7	4.9	0.95
PI585348/PI585369_P205	15.45	6.7	3
PI585348/PI585369_P206	3.05	2.8	1.05
PI585348/PI585369_P207	2.9	3.25	0.95
PI585348/PI585369_P208	4.9	2.8	0.4
PI585348/PI585369_P209	8	5.4	1.65
PI585348/PI585369_P210	3.6	3.5	1
PI585348/PI585369_P211	0.8	0.6	0.3
PI585348/PI585369_P212	8.15	4.6	1.7
PI585348/PI585369_P213	2.5	2.95	0.9
PI585348/PI585369_P214	1.7	2.1	0.6
PI585348/PI585369_P215	9.55	3.95	1.7
PI585348/PI585369_P216	2.5	2.55	0.95
PI585348/PI585369_P217	2.85	3.4	0.95
PI585348/PI585369_P218	2	2.9	0.85
PI585348/PI585369_P219	11.5667	4.6	1.23333
PI585348/PI585369_P220	3.35	2.9	1.05
PI585348/PI585369_P221	3.3	3.45	0.9
PI585348/PI585369_P222	12.7	4.9	1.3
PI585348/PI585369_P223	1.3	1.8	0.5
PI585348/PI585369_P224	3.5	4.35	1.25
PI585348/PI585369_P225	5	7.55	1.25
PI585348/PI585369_P226	15.5	3.2	1.56667
PI585348/PI585369_P227	2.55	3.15	0.95
PI585348/PI585369_P228	5.75	4.4	1.15
PI585348/PI585369_P229	0.7	0.55	0.3
PI585348/PI585369_P230	4.6	3.9	1.2
PI585348/PI585369_P231	2.7	3.5	0.9
PI585348/PI585369_P232	9.15	3.7	1.1
PI585348/PI585369_P233	3.85	3	0.75
PI585348/PI585369_P234	2.8	3.7	1
PI585348/PI585369_P235	4.1	5	1.3
PI585348/PI585369_P236	2.9	2.5	0.9
PI585348/PI585369_P237	3.65	3.35	0.95
PI585348/PI585369_P238	8	4.63333	0.5
PI585348/PI585369_P239	4.95	5.1	1.45
PI585348/PI585369_P240	4.85	5.15	1.1
PI585348/PI585369_P241	5.8	5.3	0.4
PI585348/PI585369_P242	6	4.8	1.35
PI585348/PI585369_P243	5.35	5.6	1.4
PI585348/PI585369_P244	4.25	2.8	0.85
PI585348/PI585369_P245	4	3.7	1.15
PI585348/PI585369_P246	10.6	7.2	1.8
PI585348/PI585369_P247	4.4	3.1	0.633333
PI585348/PI585369_P248	8.2	6.7	0.65
PI585348/PI585369_P249	1.95	3.25	0.75
PI585348/PI585369_P250	2.8	2.9	0.75
PI585348/PI585369_P251	3.3	3.55	0.95
PI585348/PI585369_P252	3.6	1.9	0.7
PI585348/PI585369_P253	2.25	2.3	0.75
PI585348/PI585369_P254	4.15	4	0.95
PI585348/PI585369_P255	6.9	4.2	1.6
PI585348/PI585369_P256	6.9	3.3	0.3
PI585348/PI585369_P257	2.95	3	0.8
PI585348/PI585369_P258	3.4	3.4	0.9
PI585348/PI585369_P259	8.9	3.06667	0.533333
PI585348/PI585369_P260	2.8	2.8	0.6
PI585348/PI585369_P261	2.7	3.1	0.65
PI585348/PI585369_P262	5.45	2.5	0.4
PI585348/PI585369_P263	4.65	4.35	1.15
PI585348/PI585369_P264	1.9	3	0.5
PI585348/PI585369_P265	5.65	5.65	1.05
PI585348/PI585369_P267	2.85	1.65	0.15
PI585348/PI585369_P268	2.3	2.1	0.55
PI585348/PI585369_P269	2.8	4	0.75
PI585348/PI585369_P270	5.45	5	1.15
PI585348/PI585369_P271	4.5	5.2	1.05
PI585348/PI585369_P272	9.6	5.65	1.45
PI585348/PI585369_P273	1.85	1.6	0.45
PI585348/PI585369_P274	4.05	3.25	0.85

## Sheet: Table S2
Supplementary Table S2: Genotypic distribution of KASP marker genotypic variants within the biparental families
Family	Marker	Genotype	Frequency
Family 1	snpSB00264	T:T	245
(PI585348 ✕ PI585369)	snpSB00266	C:C	83
	snpSB00266	T:C	109
	snpSB00266	T:T	53
	snpSB00267	A:A	141
	snpSB00267	T:A	55
	snpSB00267	T:T	23
	snpSB00268	A:A	243
	snpSB00276	G:G	129
	snpSB00276	T:G	51
	snpSB00276	T:T	24
	snpSB00277	T:T	244
	snpSB00279	A:A	241
	snpSB00280	G:G	243
	snpSB00282	C:C	242
Family 2	snpSB00264	T:T	123
(PI510917 ✕ PI585369)	snpSB00265	A:A	99
	snpSB00266	T:T	139
	snpSB00277	T:T	136
	snpSB00279	A:A	25
	snpSB00279	G:A	83
	snpSB00279	G:G	26
	snpSB00280	A:A	27
	snpSB00280	A:G	77
	snpSB00280	G:G	19
	snpSB00281	G:G	141
	snpSB00282	C:C	136
Family 3	snpSB00264	C:C	38
(PI562777 ✕ PI569812)	snpSB00264	T:C	44
	snpSB00264	T:T	21
	snpSB00265	A:A	12
	snpSB00265	A:G	8
	snpSB00265	G:G	82
	snpSB00266	T:T	117
	snpSB00277	C:C	34
	snpSB00277	T:C	50
	snpSB00277	T:T	29
	snpSB00279	A:A	31
	snpSB00279	G:A	57
	snpSB00279	G:G	27
	snpSB00280	A:A	27
	snpSB00280	A:G	55
	snpSB00280	G:G	29
	snpSB00281	G:G	118
	snpSB00282	C:C	114
Family 4	snpSB00264	T:T	131
(PI563447 ✕ PI569812)	snpSB00265	A:A	123
	snpSB00266	T:T	131
	snpSB00277	T:T	134
	snpSB00279	A:A	135
	snpSB00280	G:G	134
	snpSB00281	G:G	137
	snpSB00282	C:C	131
Family 5	snpSB00264	T:T	130
(PI563430 ✕ PI562777)	snpSB00265	A:A	101
	snpSB00266	T:T	135
	snpSB00277	T:T	135
	snpSB00279	A:A	130
	snpSB00280	G:G	134
	snpSB00281	G:G	134
	snpSB00282	C:C	131
Family 6	snpSB00264	C:C	24
(PI585365 ✕ PI569812)	snpSB00264	T:C	43
	snpSB00264	T:T	24
	snpSB00265	A:A	9
	snpSB00265	A:G	12
	snpSB00265	G:G	67
	snpSB00266	C:C	25
	snpSB00266	T:C	51
	snpSB00266	T:T	25
	snpSB00277	C:C	22
	snpSB00277	T:C	51
	snpSB00277	T:T	30
	snpSB00279	A:A	20
	snpSB00279	G:A	61
	snpSB00279	G:G	24
	snpSB00280	A:A	25
	snpSB00280	A:G	61
	snpSB00280	G:G	18
	snpSB00281	G:G	105
	snpSB00282	C:C	105

## Sheet: Table S3
Supplementary Table S3: Genotypic distribution of KASP marker genotypic variants within the diverse global germplasm
Marker	Genotype	Frequency
snpSB00264	C:C	133
	T:T	39
snpSB00265	A:A	12
	A:G	11
	G:G	134
snpSB00266	C:C	79
	T:T	97
snpSB00267	T:T	23
	A:A	151
snpSB00268	C:C	118
	A:A	25
	A:C	15
snpSB00277	C:C	77
	T:T	90
snpSB00279	A:A	59
	G:G	117
snpSB00280	A:A	110
	G:G	66
snpSB00282	C:C	114
	G:G	64

## Sheet: Table S4
Supplementary Table S4: Analysis of variance (ANOVA) results (p-value) for carotenoid content and KASP markers for the biparental families
Marker	Family	Lutein	Zeaxanthin	Beta carotene
snpSB00264	combined	1.1 x 10⁻⁴ *	5.6 x 10⁻⁵³ *
snpSB00265	combined	3.0 x 10⁻⁵ *	1.1 x 10⁻⁶¹ *
snpSB00266	combined	2.0 x 10⁻¹	5.1 x10⁻⁸ *
snpSB00267	combined	1.2 x 10⁻² *	1.3 x 10⁻⁴ *
snpSB00276	combined	1.0 x 10⁻² *	1.2 x 10⁻⁴ *
snpSB00277	combined	1.2 x 10⁻⁴ *	1.9 x 10⁻⁵¹ *
snpSB00279	combined	4.3 x 10⁻⁷ *	1.6 x 10⁻³⁶ *
snpSB00280	combined	1.8 x 10⁻⁷ *	1.2 x 10⁻³⁶ *
snpSB00264	3	3.3 x 10⁻² *	3.4 x 10⁻²⁷ *
snpSB00264	6	8.1 x 10⁻⁴ *	2.3 x 10⁻¹⁹ *
snpSB00265	3	5.3 x 10⁻¹	1.8 x 10⁻¹⁹ *
snpSB00265	5	1.1 x10⁻¹	6.5 x 10⁻¹
snpSB00265	2	6.5 x 10⁻¹	6.8 x 10⁻¹
snpSB00265	6	2.5 x 10⁻³ *	7.3 x 10⁻²² *
snpSB00266	1	3.8 x10⁻¹	2.1 x 10⁻¹	8.2 x 10⁻¹
snpSB00266	6	8.3 x 10⁻²	7.5 x 10⁻¹
snpSB00267	1	5.9 x10⁻³ *	3.8 x 10⁻⁵ *	7.2 x 10⁻³ *
snpSB00276	1	4.6 x 10⁻³*	6.5 x 10⁻⁵ *	7.9 x 10⁻³ *
snpSB00277	3	3.8 x 10⁻³ *	2.9 x 10⁻²³ *
snpSB00277	6	1.6 x 10⁻³ *	1.1 x 10⁻¹⁸*
snpSB00279	3	4.1 x 10⁻¹	4.0 x 10⁻⁷ *
snpSB00279	2	3.6 x 10⁻¹	5.5 x 10⁻¹
snpSB00279	6	1.2 x 10⁻³ *	2.3 x 10⁻⁷ *
snpSB00280	3	4.1 x 10⁻¹	3. 0 x 10⁻⁷ *
snpSB00280	2	9.8 x 10⁻¹	7.9 x 10⁻¹
snpSB00280	6	4.2 x 10⁻⁴ *	8.6 x 10⁻⁸ *
p values denoted with an asterik ( *) are significant

## Sheet: Table S5
Supplementary Table S5: Analysis of variance (ANOVA) results (p-value) for carotenoid content and KASP markers for the diverse global germplasm
Marker	Lutein	Zeaxanthin	Beta carotene
snpSB00264	5.2 x 10⁻⁷ *	3.0 x 10⁻⁹ *	1.2 x 10⁻⁶ *
snpSB00265	8.3 x 10⁻⁹ *	1.2 x10⁻²¹ *	5.3 x 10⁻⁹ *
snpSB00266	5.4 x 10⁻⁴ *	3.0 x 10⁻⁵ *	1.5 x 10⁻³ *
snpSB00267	1.8 x 10⁻⁸ *	4.5 x 10⁻¹⁰ *	8.1 x10⁻⁸ *
snpSB00268	5.9 x 10⁻² *	3.6 x 10⁻³ *	8.2 x 10⁻⁴ *
snpSB00277	5.5 x 10⁻⁷*	4.8 x10⁻⁸ *	4.0 x 10⁻⁶ *
snpSB00279	5.2 x 10⁻² *	4.3 x 10⁻⁴ *	4.8 x 10⁻² *
snpSB00280	1.8 x 10⁻² *	1.4 x 10⁻⁴ *	3.9 x 10⁻² *
snpSB00282	4.1 x 10⁻¹	3.7 x 10⁻² *	6.4 x 10⁻²
p values denoted with an asterik ( *) are significant

## Sheet: Table S6
Supplementary Table S6: Institut Sénégalais de Recherches Agricoles (ISRA) Market Segements and Target Product Profiles
MS	Market Segment	TPE (Geographical Focus)	% Area	Market Size (ha)	Basic Traits	Value added traits	Current Variety to Replace	% market share of dominant variety	Dominant Variety strengths	Dominant variety weaknesses
1	Sorghum, N, WAF, Food/fodder, White/cream/yellow, Sahel, Rainfed, Early	Nord Bassin Arachidier (300-600mm)	15	39122.6	Seedling vigor, plant height (2m), stable grain yield (≥2.5t/ha), fodder yield, maturity 80-95 Days, big semi-compact to semi-loose panicles, good panicle exsertion, grain quality for local food (fondé, lakh, couscous), resistance to striga, drought and diseases (grain mold and long smut), protein content (12%); low lignin content and low cyanidric acid content	Low soil fertility, Heat, starch content (50%) (amilose/aminipectine), teneur en proteine (Lysine, triptophane, methionine)	Payenne, Golobé, CE180-33		Tannin free, high grain and stover yield, sweet stem, thin pericarp	Suceptible to grain mold
2	Sorghum, N, WAF, Food/fodder, White/cream/yellow, Sudan/guinea, Rainfed, Mid	Sud Bassin Arachidier and xxx (600-1100mm)	45	117368	Seedling vigor, plant height (2m), stable grain yield (≥2,5t/ha), high fodder yield, maturity 95-110 days, big semi-compact or semi-loose panicles, good panicle exsertion, grain quality (fondé, lakh, couscous), resistance to striga, drought and diseases (grain mold and long smut), tolerance to striga and diseases (grain mold, long smut and anthracnose), resistance to striga, drought and diseases …	Low soil fertility, starch content (50%), proteins content (Lysine, triptophane, methionine)	Faourou, Darou, Nganda, Nguinthe		Tannin free, high grain and stover yield, sweet stem, thin pericarp	Suceptible to grain mold
3	Sorghum, N, WAF, Food/fodder, White/cream/yellow, Sahel, Post-rainy, Extra Early	Senegal River Valley	15	39122.6	Seedling vigor, plant height (2m), stable grain yield (≥2.5t/ha), high fodder yield, maturity 70 to 80 days, big semi-compact/semi-loose panicles, good panicle exsertion, grain quality (couscous, boullie), resistance to striga, drought and diseases (grain mold and long smut), tolerance to striga and diseases (grain mold, long smut and anthracnose), Resistance to drought and chilling, teneur en pr…	Low soil fertility, starch content (50), protein content (Lysine, triptophane, methionine)	Purdi, Sévil, Ndiakhnat, Samé
4	Sorghum, N, WAF, Food/food processing/Poultry, White/cream/yellow, Sahel, Rainfed, Early	Nord Bassin Arachidier (300-600mm)	10	26081.7	Seedling vigor, plant height (0,9-1.10m), stable grain yield (≥2,5t/ha), high fodder yield, maturity 80 to 95 days, big semi-compact/semi-loose panicles, good panicle exsertion, grain quality (couscous, boullie), resistance to striga, drought and diseases (grain mold and long smut), tolerance to striga and diseases (grain mold, long smut and anthracnose), starch content (50%), protein content (12…	Low soil fertility, starch content (50%), Vitamine A, Fer, Zinc, Ca	Payenne, Golobé, CE151-262		Tannin free, high grain and stover yield, sweet stem, thin pericarp
5	Sorghum, Y, WAF, Food/fodder, White/cream/yellow, Sahel, Rainfed, Early	Nord Bassin Arachidier (300-600mm)	5	13040.9	Seedling vigor, plant height (0,9- 1.10m), stable grain yield (≥4t/ha), high fodder yield, maturity 80 to 95 days, big semi-compact/semi-loose panicles, good panicle exsertion, grain quality (couscous, boullie), resistance to striga, drought and diseases (grain mold and long smut), tolerance to striga and diseases (grain mold, long smut and anthracnose),protein content (12%); low lignin content a…	Low soil fertility, starch content (50%), protein content (Lysine, triptophane, methionine),	HB16, HB18
6	Sorghum, Y, WAF, Food/fodder, White/cream/yellow, Sudan/Guinea, Rainfed, Mid	Sud Bassin Arachidier (600-800mm)	5	13040.9	Seedling vigor, plant height (0,9-1;10m), stable grain yield (≥4t/ha), high fodder yield, maturity 95 to 110 days, big semi-compact/semi-loose panicles, good panicle exsertion, grain quality (couscous, boullie), resistance to striga, drought and diseases (grain mold and long smut), tolerance to striga and diseases (grain mold, long smut and anthracnose),protein content (12%); low lignin content a…	Low soil fertility, starch content (50%)	HB16, HB18
7	Sorghum, Y, WAF, Food/food processing/Poulty, White/cream/yellow, Sahel, Rainfed, Early	Nord Bassin Arachidier (300-600mm)	5	13040.9	Seedling vigor, plant height (0.9-1.10m), stable grain yield (≥4t/ha), high Fodder yield, maturity 80 to 95 days, big semi-compact or semi-loose panicles, good panicle exsertion, Grain quality (couscous, boullie), starch content (50%),protein content (12%); low lignin content and low cyanidric acid content	Low soil fertility, starch content (50%), protein content (Lysine, triptophane, methionine), Vitamine A, Fe, Zn, Ca	HB16, HB18

## Sheet: Table S7
Supplementary Table S7 : KASP marker genotype calls and carotenoid content (HPLC method I) for the biparental families
Accession	Lutein (μg.g)	Zeaxanthin (μg.g)	Population	snpSB00264/ ZEP	snpSB00265/ZEP	snpSB00266/MDS	snpSB00267/QTL	snpSB00268/QTL	snpSB00276/QTL	snpSB00277/QTL	snpSB00279/crtZ	snpSB00280/crtZ	snpSB00281/crtZ	snpSB00282/crtZ
PI585348/PI585369_P1	2.7811	1.71704	1	T:T	NA	C:C	A:A	A:A	G:G	T:T	A:A	G:G	NA	C:C
PI585348/PI585369_P2	3.26724	1.55519	1	T:T	NA	T:C	A:A	A:A	G:G	T:T	A:A	G:G	NA	C:C
PI585348/PI585369_P3	6.41586	2.58832	1	T:T	NA	T:C	A:A	A:A	G:G	T:T	A:A	G:G	NA	C:C
PI585348/PI585369_P4	3.27292	2.10605	1	T:T	NA	T:C	A:A	A:A	G:G	T:T	A:A	G:G	NA	C:C
PI585348/PI585369_P5	2.17846	1.66767	1	T:T	NA	T:T	A:A	A:A	G:G	T:T	A:A	G:G	NA	C:C
PI585348/PI585369_P6	1.72587	1.43017	1	T:T	NA	C:C	A:A	A:A	G:G	T:T	A:A	G:G	NA	C:C
PI585348/PI585369_P7	3.52601	1.90441	1	T:T	NA	T:C	A:A	A:A	G:G	T:T	A:A	G:G	NA	C:C
PI585348/PI585369_P8	1.80494	1.26663	1	T:T	NA	C:C	A:A	A:A	G:G	T:T	A:A	G:G	NA	C:C
PI585348/PI585369_P9	1.64899	0.94197	1	T:T	NA	C:C	A:A	A:A	G:G	T:T	A:A	G:G	NA	C:C
PI585348/PI585369_P10	1.62958	1.26856	1	T:T	NA	T:C	A:A	A:A	G:G	T:T	A:A	G:G	NA	C:C
PI585348/PI585369_P11	2.90901	1.68045	1	T:T	NA	T:T	A:A	A:A	G:G	T:T	A:A	G:G	NA	C:C
PI585348/PI585369_P12	2.41597	1.52006	1	T:T	NA	T:C	A:A	A:A	G:G	T:T	A:A	G:G	NA	C:C
PI585348/PI585369_P13	1.95562	1.14799	1	T:T	NA	T:C	A:A	A:A	G:G	T:T	A:A	G:G	NA	C:C
PI585348/PI585369_P14	1.85754	1.6111	1	T:T	NA	T:C	A:A	A:A	G:G	T:T	A:A	G:G	NA	C:C
PI585348/PI585369_P15	2.28011	1.72063	1	T:T	NA	T:C	A:A	A:A	G:G	T:T	A:A	G:G	NA	C:C
PI585348/PI585369_P16	2.71668	1.36182	1	T:T	NA	C:C	A:A	A:A	NA	T:T	A:A	G:G	NA	C:C
PI585348/PI585369_P17	4.37378	1.62755	1	T:T	NA	C:C	A:A	A:A	NA	T:T	A:A	G:G	NA	C:C
PI585348/PI585369_P18	3.40518	2.65564	1	T:T	NA	T:C	A:A	A:A	G:G	T:T	A:A	G:G	NA	C:C
PI585348/PI585369_P19	1.92124	1.27601	1	T:T	NA	C:C	A:A	A:A	G:G	T:T	A:A	G:G	NA	C:C
PI585348/PI585369_P20	2.01417	1.59645	1	T:T	NA	T:C	A:A	A:A	G:G	T:T	A:A	G:G	NA	C:C
PI585348/PI585369_P21	2.99927	1.48539	1	T:T	NA	C:C	A:A	A:A	G:G	T:T	A:A	G:G	NA	C:C
PI585348/PI585369_P23	2.47611	1.37939	1	T:T	NA	C:C	A:A	A:A	G:G	T:T	A:A	G:G	NA	C:C
PI585348/PI585369_P24	2.46266	2.0889	1	T:T	NA	C:C	A:A	A:A	G:G	T:T	A:A	G:G	NA	C:C
PI585348/PI585369_P25	2.62957	1.75167	1	T:T	NA	T:C	A:A	A:A	G:G	T:T	A:A	G:G	NA	C:C
PI585348/PI585369_P26	0.777225	0.636383	1	T:T	NA	T:C	A:A	A:A	G:G	T:T	A:A	G:G	NA	C:C
PI585348/PI585369_P27	1.51247	1.44412	1	T:T	NA	T:C	A:A	A:A	G:G	T:T	A:A	G:G	NA	C:C
PI585348/PI585369_P28	2.99844	2.42168	1	T:T	NA	T:C	A:A	A:A	G:G	T:T	A:A	G:G	NA	C:C
PI585348/PI585369_P29	2.06564	1.43159	1	T:T	NA	C:C	A:A	A:A	G:G	T:T	A:A	G:G	NA	C:C
PI585348/PI585369_P30	2.4026	1.38547	1	T:T	NA	T:T	A:A	A:A	G:G	T:T	A:A	G:G	NA	C:C
PI585348/PI585369_P31	2.23265	0.72524	1	T:T	NA	T:C	A:A	A:A	NA	T:T	A:A	G:G	NA	C:C
PI585348/PI585369_P32	2.19974	1.42343	1	T:T	NA	C:C	NA	A:A	NA	T:T	A:A	G:G	NA	C:C
PI585348/PI585369_P33	1.91476	1.54292	1	T:T	NA	T:T	NA	A:A	NA	T:T	A:A	G:G	NA	C:C
PI585348/PI585369_P34	2.09522	1.33483	1	T:T	NA	T:T	A:A	A:A	NA	T:T	A:A	G:G	NA	C:C
PI585348/PI585369_P35	1.83268	1.02265	1	T:T	NA	T:C	A:A	A:A	G:G	T:T	A:A	G:G	NA	C:C
PI585348/PI585369_P36	4.17023	2.7232	1	T:T	NA	C:C	A:A	A:A	G:G	T:T	A:A	G:G	NA	C:C
PI585348/PI585369_P37	1.67713	1.47053	1	T:T	NA	T:C	A:A	A:A	G:G	T:T	A:A	G:G	NA	C:C
PI585348/PI585369_P38	1.91481	1.23743	1	T:T	NA	T:T	A:A	A:A	G:G	T:T	A:A	G:G	NA	C:C
PI585348/PI585369_P39	1.88512	1.37029	1	T:T	NA	C:C	A:A	A:A	G:G	T:T	A:A	G:G	NA	C:C
PI585348/PI585369_P40	1.99285	1.37567	1	T:T	NA	C:C	NA	A:A	NA	T:T	A:A	G:G	NA	C:C
PI585348/PI585369_P41	1.88763	1.35052	1	T:T	NA	T:T	A:A	A:A	G:G	T:T	A:A	G:G	NA	C:C
PI585348/PI585369_P42	1.33957	1.18268	1	T:T	NA	T:T	A:A	A:A	G:G	T:T	A:A	G:G	NA	C:C
PI585348/PI585369_P43	2.90834	1.67536	1	T:T	NA	C:C	A:A	A:A	G:G	T:T	A:A	G:G	NA	C:C
PI585348/PI585369_P44	1.03031	0.942737	1	T:T	NA	T:T	A:A	A:A	G:G	T:T	A:A	G:G	NA	C:C
PI585348/PI585369_P45	3.06418	2.76962	1	T:T	NA	T:T	A:A	A:A	G:G	T:T	A:A	G:G	NA	C:C
PI585348/PI585369_P46	2.31458	1.8945	1	T:T	NA	T:T	NA	A:A	NA	T:T	A:A	G:G	NA	NA
PI585348/PI585369_P47	3.32228	1.83811	1	T:T	NA	C:C	A:A	A:A	G:G	T:T	A:A	G:G	NA	C:C
PI585348/PI585369_P48	1.31397	1.08501	1	NA	NA	NA	NA	NA	NA	NA	NA	NA	NA	NA
PI585348/PI585369_P49	1.31187	0.964465	1	T:T	NA	T:C	A:A	A:A	G:G	T:T	A:A	G:G	NA	C:C
PI585348/PI585369_P50	1.17771	0.98857	1	T:T	NA	T:C	A:A	A:A	G:G	T:T	A:A	G:G	NA	C:C
PI585348/PI585369_P51	2.07825	1.81521	1	T:T	NA	T:C	A:A	A:A	G:G	T:T	A:A	G:G	NA	C:C
PI585348/PI585369_P52	1.50289	1.07508	1	T:T	NA	C:C	A:A	A:A	G:G	T:T	A:A	G:G	NA	C:C
PI585348/PI585369_P53	1.22952	1.0477	1	T:T	NA	T:T	A:A	A:A	G:G	T:T	A:A	G:G	NA	C:C
PI585348/PI585369_P54	0.449528	0.566496	1	T:T	NA	T:C	A:A	A:A	G:G	T:T	A:A	G:G	NA	C:C
PI585348/PI585369_P55	1.69985	1.34768	1	T:T	NA	C:C	A:A	A:A	G:G	T:T	A:A	G:G	NA	C:C
PI585348/PI585369_P56	0.892663	0.827236	1	T:T	NA	T:T	A:A	A:A	G:G	T:T	A:A	G:G	NA	C:C
PI585348/PI585369_P57	1.6167	1.64959	1	T:T	NA	C:C	NA	A:A	NA	T:T	A:A	G:G	NA	C:C
PI585348/PI585369_P58	0.629698	0.478904	1	NA	NA	C:C	A:A	NA	G:G	NA	NA	NA	NA	NA
PI585348/PI585369_P59	1.42375	1.17669	1	T:T	NA	T:T	A:A	A:A	G:G	T:T	A:A	G:G	NA	C:C
PI585348/PI585369_P60	2.75887	1.28444	1	T:T	NA	T:C	NA	A:A	NA	T:T	A:A	G:G	NA	C:C
PI585348/PI585369_P61	2.01342	2.04293	1	T:T	NA	C:C	A:A	A:A	G:G	T:T	A:A	G:G	NA	C:C
PI585348/PI585369_P62	2.90187	1.45909	1	T:T	NA	T:C	NA	A:A	NA	T:T	A:A	G:G	NA	C:C
PI585348/PI585369_P63	0.898642	1.01736	1	T:T	NA	T:C	A:A	A:A	G:G	T:T	A:A	G:G	NA	C:C
PI585348/PI585369_P64	1.36857	1.39409	1	T:T	NA	C:C	A:A	NA	G:G	T:T	A:A	G:G	NA	C:C
PI585348/PI585369_P65	2.01805	1.48727	1	T:T	NA	T:C	NA	A:A	NA	T:T	A:A	G:G	NA	C:C
PI585348/PI585369_P66	1.7222	1.11279	1	T:T	NA	T:C	A:A	A:A	G:G	T:T	A:A	G:G	NA	C:C
PI585348/PI585369_P67	1.8611	1.64524	1	T:T	NA	T:C	A:A	A:A	G:G	T:T	A:A	G:G	NA	C:C
PI585348/PI585369_P68	1.51761	1.15355	1	T:T	NA	C:C	A:A	A:A	G:G	T:T	A:A	G:G	NA	C:C
PI585348/PI585369_P69	2.51976	1.43066	1	T:T	NA	T:C	A:A	A:A	G:G	T:T	A:A	G:G	NA	C:C
PI585348/PI585369_P70	2.32517	1.17093	1	T:T	NA	T:C	A:A	A:A	G:G	T:T	A:A	G:G	NA	C:C
PI585348/PI585369_P71	1.20218	1.06003	1	T:T	NA	C:C	A:A	A:A	G:G	T:T	A:A	G:G	NA	C:C
PI585348/PI585369_P72	0.681038	0.651232	1	T:T	NA	T:T	NA	A:A	NA	T:T	A:A	G:G	NA	C:C
PI585348/PI585369_P138	2.96061	2.14541	1	T:T	NA	C:C	TA	A:A	TG	T:T	A:A	G:G	NA	C:C
PI585348/PI585369_P139	2.12512	1.75679	1	T:T	NA	T:T	A:A	A:A	G:G	T:T	A:A	G:G	NA	C:C
PI585348/PI585369_P140	2.55209	1.53469	1	T:T	NA	C:C	TA	A:A	TG	T:T	A:A	G:G	NA	C:C
PI585348/PI585369_P141	1.89448	1.47665	1	T:T	NA	T:C	A:A	A:A	G:G	T:T	A:A	G:G	NA	C:C
PI585348/PI585369_P142	5.14254	3.01021	1	T:T	NA	T:C	TA	A:A	TG	T:T	A:A	G:G	NA	C:C
PI585348/PI585369_P143	3.33191	2.11016	1	T:T	NA	T:C	T:T	A:A	T:T	T:T	NA	G:G	NA	C:C
PI585348/PI585369_P144	3.39104	2.54961	1	T:T	NA	T:C	NA	A:A	NA	T:T	A:A	G:G	NA	NA
PI585348/PI585369_P145	3.68578	2.63865	1	T:T	NA	C:C	T:T	A:A	T:T	T:T	A:A	G:G	NA	C:C
PI585348/PI585369_P146	1.90252	1.20531	1	T:T	NA	T:C	TA	A:A	TG	T:T	A:A	G:G	NA	C:C
PI585348/PI585369_P147	2.14929	1.99037	1	T:T	NA	NA	TA	NA	NA	NA	NA	NA	NA	NA
PI585348/PI585369_P150	1.83223	1.45145	1	T:T	NA	T:C	TA	A:A	TG	T:T	A:A	G:G	NA	C:C
PI585348/PI585369_P151	1.42048	1.21639	1	T:T	NA	NA	A:A	A:A	G:G	T:T	A:A	G:G	NA	C:C
PI585348/PI585369_P152	2.87025	2.24065	1	T:T	NA	T:T	TA	A:A	TG	T:T	A:A	G:G	NA	C:C
PI585348/PI585369_P153	1.5444	1.10149	1	T:T	NA	T:C	TA	A:A	TG	T:T	A:A	G:G	NA	C:C
PI585348/PI585369_P154	2.37535	1.77014	1	T:T	NA	T:T	T:T	A:A	T:T	T:T	A:A	G:G	NA	C:C
PI585348/PI585369_P155	2.28071	2.09873	1	T:T	NA	T:T	A:A	A:A	G:G	T:T	A:A	G:G	NA	C:C
PI585348/PI585369_P156	1.96991	1.45798	1	T:T	NA	T:C	TA	A:A	TG	T:T	A:A	G:G	NA	C:C
PI585348/PI585369_P157	2.30747	1.43747	1	T:T	NA	T:C	TA	A:A	TG	T:T	A:A	G:G	NA	C:C
PI585348/PI585369_P158	2.18081	1.25164	1	T:T	NA	C:C	T:T	A:A	T:T	T:T	A:A	G:G	NA	C:C
PI585348/PI585369_P159	1.9657	1.46967	1	T:T	NA	T:T	A:A	A:A	G:G	T:T	A:A	G:G	NA	C:C
PI585348/PI585369_P160	2.44495	1.77363	1	T:T	NA	C:C	TA	A:A	TG	T:T	A:A	G:G	NA	C:C
PI585348/PI585369_P161	2.13845	1.55703	1	NA	NA	NA	NA	NA	NA	NA	NA	NA	NA	NA
PI585348/PI585369_P162	2.28043	1.45123	1	T:T	NA	T:C	T:T	A:A	T:T	T:T	A:A	G:G	NA	C:C
PI585348/PI585369_P163	2.08974	1.68172	1	T:T	NA	T:C	TA	A:A	TG	T:T	A:A	G:G	NA	C:C
PI585348/PI585369_P164	4.24444	2.33336	1	T:T	NA	C:C	TA	A:A	NA	T:T	NA	G:G	NA	C:C
PI585348/PI585369_P165	3.15604	2.19746	1	T:T	NA	C:C	TA	A:A	TG	T:T	A:A	G:G	NA	C:C
PI585348/PI585369_P166	2.77622	2.45646	1	T:T	NA	T:C	NA	A:A	TG	T:T	A:A	G:G	NA	C:C
PI585348/PI585369_P167	4.29835	3.61676	1	T:T	NA	T:C	TA	A:A	TG	T:T	A:A	G:G	NA	C:C
PI585348/PI585369_P168	1.47879	1.13107	1	T:T	NA	T:C	TA	A:A	TG	T:T	A:A	G:G	NA	C:C
PI585348/PI585369_P169	5.48989	2.64275	1	T:T	NA	C:C	NA	A:A	NA	T:T	A:A	G:G	NA	C:C
PI585348/PI585369_P170	2.12053	1.48656	1	T:T	NA	T:C	TA	A:A	TG	T:T	A:A	G:G	NA	C:C
PI585348/PI585369_P171	2.04899	1.23452	1	T:T	NA	T:C	TA	A:A	TG	T:T	A:A	G:G	NA	C:C
PI585348/PI585369_P172	2.43817	1.4834	1	T:T	NA	T:T	NA	A:A	NA	T:T	A:A	G:G	NA	C:C
PI585348/PI585369_P173	2.10526	1.50274	1	T:T	NA	C:C	T:T	A:A	T:T	T:T	A:A	G:G	NA	C:C
PI585348/PI585369_P174	1.61801	1.45758	1	T:T	NA	C:C	A:A	A:A	NA	T:T	A:A	G:G	NA	C:C
PI585348/PI585369_P175	1.77369	1.20331	1	T:T	NA	C:C	A:A	A:A	G:G	T:T	A:A	G:G	NA	C:C
PI585348/PI585369_P176	2.11711	2.21109	1	T:T	NA	T:C	TA	A:A	TG	T:T	A:A	G:G	NA	C:C
PI585348/PI585369_P177	1.80837	1.21264	1	T:T	NA	C:C	TA	A:A	TG	T:T	A:A	G:G	NA	C:C
PI585348/PI585369_P178	2.03993	1.86316	1	T:T	NA	T:C	T:T	A:A	T:T	T:T	A:A	G:G	NA	C:C
PI585348/PI585369_P179	2.3075	1.81957	1	T:T	NA	T:C	T:T	A:A	T:T	T:T	A:A	G:G	NA	C:C
PI585348/PI585369_P180	2.06776	1.70293	1	T:T	NA	T:T	NA	A:A	NA	T:T	A:A	G:G	NA	C:C
PI585348/PI585369_P181	2.21694	1.99699	1	T:T	NA	T:C	NA	A:A	T:T	T:T	A:A	G:G	NA	C:C
PI585348/PI585369_P182	1.77189	1.62973	1	T:T	NA	T:C	T:T	A:A	T:T	T:T	A:A	G:G	NA	C:C
PI585348/PI585369_P183	1.54822	1.40794	1	T:T	NA	T:C	TA	A:A	TG	T:T	A:A	G:G	NA	C:C
PI585348/PI585369_P184	1.42586	1.45668	1	T:T	NA	T:C	T:T	A:A	NA	T:T	A:A	G:G	NA	C:C
PI585348/PI585369_P185	1.55456	1.18595	1	NA	NA	NA	NA	NA	NA	NA	NA	NA	NA	NA
PI585348/PI585369_P186	2.41411	1.84314	1	T:T	NA	C:C	TA	A:A	TG	T:T	A:A	G:G	NA	C:C
PI585348/PI585369_P187	1.58371	1.88181	1	T:T	NA	T:C	T:T	A:A	T:T	T:T	A:A	G:G	NA	C:C
PI585348/PI585369_P188	1.71291	1.29688	1	T:T	NA	T:T	A:A	A:A	G:G	T:T	A:A	G:G	NA	C:C
PI585348/PI585369_P189	2.53722	2.01426	1	T:T	NA	T:C	A:A	A:A	G:G	T:T	A:A	G:G	NA	C:C
PI585348/PI585369_P190	1.68176	1.51186	1	T:T	NA	C:C	T:T	A:A	T:T	T:T	A:A	G:G	NA	C:C
PI585348/PI585369_P191	1.48804	0.852801	1	T:T	NA	C:C	TA	A:A	TG	T:T	A:A	G:G	NA	C:C
PI585348/PI585369_P192	1.3926	1.51643	1	T:T	NA	T:C	A:A	A:A	G:G	T:T	A:A	G:G	NA	C:C
PI585348/PI585369_P193	2.22715	1.61691	1	T:T	NA	NA	A:A	A:A	NA	T:T	A:A	G:G	NA	C:C
PI585348/PI585369_P194	1.98546	1.92072	1	T:T	NA	T:C	TA	A:A	NA	T:T	A:A	G:G	NA	C:C
PI585348/PI585369_P195	1.97197	1.73911	1	T:T	NA	T:T	A:A	A:A	G:G	T:T	A:A	G:G	NA	C:C
PI585348/PI585369_P196	2.34433	2.09786	1	T:T	NA	T:T	A:A	A:A	G:G	T:T	A:A	G:G	NA	C:C
PI585348/PI585369_P197	2.4527	1.88476	1	T:T	NA	T:T	A:A	A:A	G:G	T:T	A:A	G:G	NA	C:C
PI585348/PI585369_P198	2.24121	2.27867	1	T:T	NA	C:C	NA	A:A	NA	T:T	A:A	G:G	NA	C:C
PI585348/PI585369_P199	2.53775	1.93467	1	T:T	NA	C:C	TA	A:A	TG	T:T	A:A	G:G	NA	C:C
PI585348/PI585369_P200	2.63406	2.41621	1	T:T	NA	T:T	NA	A:A	NA	T:T	A:A	G:G	NA	C:C
PI585348/PI585369_P201	1.85161	1.6271	1	T:T	NA	T:C	NA	A:A	NA	T:T	A:A	G:G	NA	C:C
PI585348/PI585369_P202	2.65556	1.92632	1	T:T	NA	C:C	TA	A:A	TG	T:T	A:A	G:G	NA	C:C
PI585348/PI585369_P203	2.71489	1.43804	1	T:T	NA	T:C	A:A	A:A	G:G	T:T	A:A	NA	NA	C:C
PI585348/PI585369_P204	2.75475	2.28843	1	T:T	NA	T:T	A:A	A:A	NA	T:T	A:A	G:G	NA	C:C
PI585348/PI585369_P205	4.61205	2.17256	1	T:T	NA	C:C	T:T	A:A	T:T	T:T	A:A	G:G	NA	C:C
PI585348/PI585369_P206	2.12705	1.27171	1	T:T	NA	T:C	TA	A:A	TG	T:T	A:A	G:G	NA	C:C
PI585348/PI585369_P207	2.19758	1.81171	1	T:T	NA	T:T	NA	A:A	NA	T:T	A:A	G:G	NA	C:C
PI585348/PI585369_P208	2.58555	1.94137	1	T:T	NA	T:C	A:A	A:A	G:G	T:T	A:A	G:G	NA	C:C
PI585348/PI585369_P209	4.54099	2.23861	1	T:T	NA	T:C	TA	A:A	TG	T:T	A:A	G:G	NA	C:C
PI585348/PI585369_P73	2.69279	1.66882	1	T:T	NA	T:C	A:A	A:A	G:G	T:T	A:A	G:G	NA	C:C
PI585348/PI585369_P74	1.94732	1.44145	1	T:T	NA	T:C	A:A	A:A	G:G	T:T	A:A	G:G	NA	C:C
PI585348/PI585369_P75	2.1014	1.30905	1	T:T	NA	C:C	A:A	A:A	G:G	T:T	A:A	G:G	NA	C:C
PI585348/PI585369_P76	1.8479	1.42632	1	T:T	NA	T:C	A:A	A:A	G:G	T:T	A:A	G:G	NA	C:C
PI585348/PI585369_P77	3.23143	2.42147	1	T:T	NA	T:C	A:A	A:A	G:G	T:T	A:A	G:G	NA	C:C
PI585348/PI585369_P78	1.61797	1.47684	1	T:T	NA	T:T	A:A	A:A	G:G	T:T	A:A	G:G	NA	C:C
PI585348/PI585369_P79	3.49465	1.702	1	T:T	NA	C:C	A:A	A:A	G:G	T:T	A:A	G:G	NA	C:C
PI585348/PI585369_P80	2.3873	1.80062	1	T:T	NA	T:T	A:A	A:A	NA	T:T	A:A	G:G	NA	C:C
PI585348/PI585369_P81	2.69099	1.48455	1	T:T	NA	T:T	A:A	A:A	G:G	T:T	A:A	G:G	NA	C:C
PI585348/PI585369_P82	2.71287	1.58602	1	T:T	NA	C:C	A:A	A:A	G:G	T:T	A:A	G:G	NA	C:C
PI585348/PI585369_P83	2.01184	1.21741	1	T:T	NA	C:C	A:A	A:A	G:G	T:T	A:A	G:G	NA	C:C
PI585348/PI585369_P84	2.12645	1.41994	1	T:T	NA	T:C	A:A	A:A	G:G	T:T	A:A	G:G	NA	C:C
PI585348/PI585369_P85	1.40585	1.19187	1	T:T	NA	C:C	A:A	A:A	G:G	T:T	A:A	G:G	NA	C:C
PI585348/PI585369_P87	2.23687	1.43225	1	T:T	NA	T:C	A:A	A:A	G:G	T:T	A:A	G:G	NA	C:C
PI585348/PI585369_P88	1.99294	1.39186	1	T:T	NA	T:T	A:A	A:A	G:G	T:T	A:A	G:G	NA	C:C
PI585348/PI585369_P89	2.44338	1.49676	1	T:T	NA	C:C	A:A	A:A	G:G	T:T	A:A	G:G	NA	C:C
PI585348/PI585369_P90	3.22417	1.258	1	T:T	NA	C:C	A:A	A:A	G:G	T:T	A:A	G:G	NA	C:C
PI585348/PI585369_P91	3.25916	1.7955	1	T:T	NA	C:C	A:A	A:A	G:G	T:T	A:A	G:G	NA	C:C
PI585348/PI585369_P92	2.24746	1.54652	1	T:T	NA	T:T	A:A	A:A	G:G	T:T	NA	G:G	NA	C:C
PI585348/PI585369_P105	1.65731	1.41914	1	T:T	NA	T:C	A:A	A:A	G:G	T:T	A:A	G:G	NA	C:C
PI585348/PI585369_P106	0.700659	0.635623	1	T:T	NA	C:C	NA	A:A	NA	T:T	A:A	G:G	NA	C:C
PI585348/PI585369_P107	2.03479	1.40171	1	T:T	NA	C:C	A:A	A:A	G:G	T:T	A:A	G:G	NA	C:C
PI585348/PI585369_P108	0.345568	0.34929	1	T:T	NA	T:T	A:A	A:A	G:G	T:T	A:A	G:G	NA	C:C
PI585348/PI585369_P109	0.411998	0.42207	1	T:T	NA	C:C	NA	A:A	NA	T:T	A:A	G:G	NA	C:C
PI585348/PI585369_P110	1.34796	0.9083	1	T:T	NA	T:T	A:A	A:A	G:G	T:T	A:A	G:G	NA	C:C
PI585348/PI585369_P111	1.86601	1.92409	1	T:T	NA	T:C	A:A	A:A	G:G	T:T	A:A	G:G	NA	C:C
PI585348/PI585369_P112	2.78869	1.74288	1	T:T	NA	T:C	A:A	A:A	G:G	T:T	A:A	G:G	NA	C:C
PI585348/PI585369_P113	0.661046	0.647295	1	T:T	NA	C:C	A:A	A:A	G:G	T:T	A:A	G:G	NA	C:C
PI585348/PI585369_P114	2.91703	1.81831	1	T:T	NA	C:C	A:A	A:A	G:G	T:T	A:A	G:G	NA	C:C
PI585348/PI585369_P115	0.832294	0.602218	1	T:T	NA	C:C	A:A	A:A	G:G	T:T	A:A	G:G	NA	C:C
PI585348/PI585369_P116	0.933522	0.671521	1	T:T	NA	T:T	A:A	A:A	G:G	T:T	A:A	G:G	NA	C:C
PI585348/PI585369_P117	0.439985	0.527243	1	T:T	NA	C:C	A:A	A:A	G:G	T:T	A:A	G:G	NA	C:C
PI585348/PI585369_P118	1.69092	1.73916	1	T:T	NA	T:T	NA	A:A	NA	T:T	A:A	G:G	NA	C:C
PI585348/PI585369_P119	1.08092	0.919152	1	T:T	NA	C:C	A:A	A:A	G:G	T:T	A:A	G:G	NA	C:C
PI585348/PI585369_P120	1.38299	0.895855	1	T:T	NA	C:C	NA	A:A	NA	T:T	A:A	G:G	NA	C:C
PI585348/PI585369_P121	0.794891	0.701871	1	T:T	NA	T:T	A:A	A:A	NA	T:T	A:A	G:G	NA	C:C
PI585348/PI585369_P122	1.91976	1.53391	1	T:T	NA	T:C	A:A	A:A	G:G	T:T	A:A	G:G	NA	C:C
PI585348/PI585369_P123	2.29355	1.73927	1	T:T	NA	T:T	A:A	A:A	G:G	T:T	A:A	G:G	NA	C:C
PI585348/PI585369_P124	0.415789	0.478906	1	T:T	NA	T:C	A:A	A:A	G:G	T:T	A:A	G:G	NA	C:C
PI585348/PI585369_P125	0.616018	0.446656	1	T:T	NA	C:C	A:A	A:A	G:G	T:T	A:A	G:G	NA	C:C
PI585348/PI585369_P126	2.0006	1.4533	1	T:T	NA	T:C	A:A	A:A	G:G	T:T	A:A	G:G	NA	C:C
PI585348/PI585369_P127	2.83602	2.63088	1	T:T	NA	T:C	T:T	A:A	T:T	T:T	A:A	G:G	NA	C:C
PI585348/PI585369_P128	3.32158	2.44622	1	T:T	NA	C:C	TA	A:A	TG	T:T	A:A	G:G	NA	C:C
PI585348/PI585369_P129	3.24199	1.57825	1	T:T	NA	C:C	TA	A:A	TG	T:T	A:A	G:G	NA	C:C
PI585348/PI585369_P130	1.93095	1.57445	1	T:T	NA	T:C	TA	A:A	TG	T:T	A:A	G:G	NA	C:C
PI585348/PI585369_P131	1.98062	1.78681	1	T:T	NA	C:C	TA	A:A	TG	T:T	A:A	G:G	NA	C:C
PI585348/PI585369_P132	2.92598	2.21609	1	T:T	NA	T:C	TA	A:A	NA	T:T	A:A	G:G	NA	C:C
PI585348/PI585369_P133	2.26063	2.26566	1	T:T	NA	T:C	NA	A:A	NA	T:T	A:A	G:G	NA	C:C
PI585348/PI585369_P134	2.43707	1.69813	1	T:T	NA	C:C	TA	A:A	TG	T:T	A:A	G:G	NA	C:C
PI585348/PI585369_P135	2.1067	1.68456	1	T:T	NA	T:C	A:A	A:A	G:G	T:T	A:A	G:G	NA	C:C
PI585348/PI585369_P136	1.53371	1.65958	1	T:T	NA	T:C	TA	A:A	T:T	T:T	A:A	G:G	NA	C:C
PI585348/PI585369_P137	2.06839	1.77341	1	T:T	NA	C:C	TA	A:A	TG	T:T	A:A	G:G	NA	C:C
PI585348/PI585369_P148	2.36891	1.50316	1	T:T	NA	T:C	TA	A:A	TG	T:T	A:A	G:G	NA	C:C
PI585348/PI585369_P149	4.16593	2.62453	1	T:T	NA	T:C	NA	A:A	NA	T:T	A:A	G:G	NA	C:C
PI585348/PI585369_P210	2.14331	1.61641	1	T:T	NA	T:C	A:A	A:A	TG	T:T	A:A	G:G	NA	C:C
PI585348/PI585369_P211	0.718094	0.484113	1	NA	NA	C:C	A:A	NA	G:G	NA	NA	NA	NA	NA
PI585348/PI585369_P212	2.07464	1.46775	1	T:T	NA	T:C	A:A	A:A	G:G	T:T	A:A	G:G	NA	C:C
PI585348/PI585369_P213	1.5832	1.25036	1	T:T	NA	T:C	TA	A:A	TG	T:T	A:A	G:G	NA	C:C
PI585348/PI585369_P214	1.08025	1.06976	1	T:T	NA	T:T	TA	A:A	TG	T:T	A:A	G:G	NA	C:C
PI585348/PI585369_P215	1.84665	1.04091	1	T:T	NA	T:T	T:T	A:A	T:T	T:T	A:A	G:G	NA	C:C
PI585348/PI585369_P216	2.10842	1.34426	1	T:T	NA	T:C	A:A	A:A	G:G	T:T	A:A	G:G	NA	C:C
PI585348/PI585369_P217	2.65429	2.05792	1	T:T	NA	T:C	TA	A:A	TG	T:T	A:A	G:G	NA	C:C
PI585348/PI585369_P218	2.37966	1.7719	1	T:T	NA	C:C	TA	A:A	TG	T:T	A:A	G:G	NA	C:C
PI585348/PI585369_P219	3.19191	1.85664	1	T:T	NA	T:C	NA	A:A	NA	T:T	A:A	G:G	NA	C:C
PI585348/PI585369_P220	2.30233	1.48836	1	T:T	NA	T:C	TA	A:A	TG	T:T	A:A	G:G	NA	C:C
PI585348/PI585369_P223	1.51365	1.272	1	T:T	NA	T:C	TA	A:A	TG	T:T	A:A	G:G	NA	C:C
PI585348/PI585369_P224	1.93007	1.64072	1	T:T	NA	T:C	A:A	A:A	G:G	T:T	A:A	G:G	NA	C:C
PI585348/PI585369_P225	2.54307	2.54523	1	T:T	NA	T:C	T:T	A:A	T:T	T:T	A:A	G:G	NA	C:C
PI585348/PI585369_P226	1.6329	1.22323	1	T:T	NA	C:C	A:A	A:A	G:G	T:T	A:A	G:G	NA	C:C
PI585348/PI585369_P227	1.55741	1.47312	1	T:T	NA	T:C	T:T	A:A	T:T	T:T	A:A	G:G	NA	C:C
PI585348/PI585369_P228	4.21702	2.33665	1	T:T	NA	C:C	TA	A:A	TG	T:T	A:A	G:G	NA	C:C
PI585348/PI585369_P229	0.636875	0.527921	1	NA	NA	C:C	A:A	NA	G:G	NA	NA	NA	NA	NA
PI585348/PI585369_P230	2.63756	1.85969	1	T:T	NA	T:T	A:A	A:A	G:G	T:T	A:A	G:G	NA	C:C
PI585348/PI585369_P231	1.91064	1.42643	1	NA	NA	NA	NA	NA	NA	NA	NA	NA	NA	NA
PI585348/PI585369_P232	2.08403	1.45667	1	T:T	NA	T:T	T:T	A:A	T:T	T:T	A:A	G:G	NA	C:C
PI585348/PI585369_P233	2.15054	1.53812	1	T:T	NA	C:C	T:T	A:A	T:T	T:T	A:A	G:G	NA	C:C
PI585348/PI585369_P234	1.87685	1.6886	1	T:T	NA	T:T	TA	A:A	TG	T:T	A:A	G:G	NA	C:C
PI585348/PI585369_P235	3.73969	2.90667	1	T:T	NA	T:C	T:T	A:A	T:T	T:T	A:A	G:G	NA	C:C
PI585348/PI585369_P236	2.0441	1.53859	1	T:T	NA	T:T	T:T	A:A	T:T	T:T	A:A	G:G	NA	C:C
PI585348/PI585369_P237	2.87301	1.66255	1	T:T	NA	C:C	A:A	A:A	G:G	T:T	A:A	G:G	NA	C:C
PI585348/PI585369_P238	1.70571	1.35365	1	T:T	NA	T:C	TA	A:A	TG	T:T	A:A	G:G	NA	C:C
PI585348/PI585369_P239	2.43564	1.70798	1	T:T	NA	T:C	TA	A:A	TG	T:T	A:A	G:G	NA	C:C
PI585348/PI585369_P240	2.94877	2.68203	1	T:T	NA	T:T	TA	A:A	TG	T:T	A:A	G:G	NA	C:C
PI585348/PI585369_P241	2.05552	1.59557	1	T:T	NA	C:C	A:A	A:A	G:G	T:T	A:A	G:G	NA	C:C
PI585348/PI585369_P242	4.15292	2.30554	1	T:T	NA	C:C	TA	A:A	TG	T:T	A:A	G:G	NA	C:C
PI585348/PI585369_P243	3.13925	2.55878	1	T:T	NA	T:T	A:A	A:A	G:G	T:T	A:A	G:G	NA	C:C
PI585348/PI585369_P244	1.62002	1.15354	1	T:T	NA	T:C	TA	A:A	TG	T:T	A:A	G:G	NA	C:C
PI585348/PI585369_P245	3.30352	2.05281	1	T:T	NA	T:T	NA	A:A	TG	T:T	A:A	G:G	NA	C:C
PI585348/PI585369_P246	0.828517	0.87581	1	T:T	NA	T:C	T:T	A:A	T:T	T:T	A:A	G:G	NA	C:C
PI585348/PI585369_P247	2.20029	2.20437	1	T:T	NA	T:T	TA	A:A	TG	T:T	A:A	G:G	NA	C:C
PI585348/PI585369_P248	1.08235	1.00531	1	T:T	NA	T:C	T:T	A:A	T:T	T:T	A:A	G:G	NA	C:C
PI585348/PI585369_P249	1.69	1.87737	1	T:T	NA	C:C	A:A	A:A	G:G	T:T	A:A	G:G	NA	C:C
PI585348/PI585369_P250	2.7849	1.55183	1	T:T	NA	T:C	TA	A:A	NA	T:T	A:A	G:G	NA	C:C
PI585348/PI585369_P251	1.91658	1.40417	1	T:T	NA	T:C	TA	A:A	NA	T:T	A:A	G:G	NA	C:C
PI585348/PI585369_P252	2.2404	1.12086	1	T:T	NA	C:C	NA	A:A	NA	T:T	A:A	G:G	NA	C:C
PI585348/PI585369_P253	1.55738	1.20599	1	T:T	NA	T:C	TA	A:A	TG	T:T	A:A	G:G	NA	C:C
PI585348/PI585369_P254	2.87357	2.44024	1	T:T	NA	T:C	NA	A:A	NA	T:T	A:A	G:G	NA	C:C
PI585348/PI585369_P255	2.51902	1.77652	1	T:T	NA	C:C	TA	A:A	TG	T:T	A:A	G:G	NA	C:C
PI585348/PI585369_P256	1.81791	1.28664	1	T:T	NA	C:C	A:A	A:A	G:G	T:T	A:A	G:G	NA	C:C
PI585348/PI585369_P257	2.0312	1.63463	1	T:T	NA	T:C	A:A	A:A	G:G	T:T	A:A	G:G	NA	C:C
PI585348/PI585369_P94	0.653164	0.566856	1	T:T	NA	C:C	A:A	A:A	G:G	T:T	A:A	G:G	NA	C:C
PI585348/PI585369_P95	0.805381	0.813422	1	T:T	NA	C:C	A:A	A:A	G:G	T:T	A:A	G:G	NA	C:C
PI585348/PI585369_P96	0.767043	0.737223	1	T:T	NA	T:C	A:A	A:A	G:G	T:T	A:A	G:G	NA	C:C
PI585348/PI585369_P97	1.57012	1.2964	1	T:T	NA	T:C	A:A	A:A	NA	T:T	A:A	G:G	NA	C:C
PI585348/PI585369_P98	1.05792	0.88068	1	T:T	NA	T:T	A:A	A:A	NA	T:T	A:A	G:G	NA	C:C
PI585348/PI585369_P99	0.562172	0.587614	1	T:T	NA	C:C	A:A	A:A	G:G	T:T	A:A	G:G	NA	C:C
PI585348/PI585369_P100	1.56388	1.12159	1	T:T	NA	T:C	A:A	A:A	G:G	T:T	A:A	G:G	NA	C:C
PI585348/PI585369_P101	0.660641	0.562049	1	T:T	NA	T:C	A:A	A:A	G:G	T:T	A:A	G:G	NA	C:C
PI585348/PI585369_P102	0.327257	0.387471	1	T:T	NA	T:T	A:A	A:A	G:G	T:T	A:A	G:G	NA	C:C
PI585348/PI585369_P103	0.497359	0.576853	1	T:T	NA	T:C	A:A	A:A	G:G	T:T	A:A	G:G	NA	C:C
PI585348/PI585369_P104	3.40765	2.99172	1	T:T	NA	T:T	A:A	A:A	G:G	T:T	A:A	G:G	NA	C:C
PI562777/PI569812_P3	2.16808	2.41326	3	T:T	A:A	T:T	NA	NA	NA	T:T	A:A	G:G	G:G	C:C
PI562777/PI569812_P54	1.64347	1.81451	3	T:T	A:A	T:T	NA	NA	NA	T:T	A:A	G:G	G:G	C:C
PI562777/PI569812_P2	2.51465	2.81279	3	T:T	A:A	T:T	NA	NA	NA	T:T	A:A	G:G	G:G	C:C
PI562777/PI569812_P26	2.23664	1.91776	3	T:T	A:A	T:T	NA	NA	NA	T:T	A:A	G:G	G:G	C:C
PI562777/PI569812_P38	1.75397	1.75809	3	T:T	A:A	T:T	NA	NA	NA	T:T	A:A	G:G	G:G	C:C
PI562777/PI569812_P47	2.92556	2.50078	3	T:T	A:A	T:T	NA	NA	NA	T:T	A:A	G:G	G:G	C:C
PI562777/PI569812_P1	2.2017	2.13052	3	T:T	A:A	T:T	NA	NA	NA	T:T	A:A	G:G	G:G	C:C
PI562777/PI569812_P45	2.59773	2.34765	3	T:T	A:A	T:T	NA	NA	NA	T:T	A:A	G:G	G:G	C:C
PI562777/PI569812_P32	2.42503	1.77028	3	T:T	A:A	T:T	NA	NA	NA	T:T	A:A	G:G	G:G	C:C
PI562777/PI569812_P25	2.71642	2.30226	3	T:T	A:A	T:T	NA	NA	NA	T:T	A:A	G:G	G:G	C:C
PI562777/PI569812_P60	2.17068	2.21486	3	T:T	A:A	T:T	NA	NA	NA	T:T	A:A	G:G	G:G	C:C
PI562777/PI569812_P84	1.39179	1.56532	3	T:T	A:A	T:T	NA	NA	NA	T:T	A:A	G:G	G:G	C:C
PI562777/PI569812_P91	2.22	1.51307	3	T:T	A:A	T:T	NA	NA	NA	T:T	A:A	G:G	G:G	C:C
PI562777/PI569812_P5	3.21547	3.68737	3	T:T	A:A	T:T	NA	NA	NA	T:T	A:A	G:G	G:G	C:C
PI562777/PI569812_P66	2.18931	1.55063	3	T:T	A:A	T:T	NA	NA	NA	T:T	A:A	G:G	G:G	C:C
PI562777/PI569812_P65	2.18539	1.50824	3	T:T	A:A	T:T	NA	NA	NA	T:T	A:A	G:G	G:G	C:C
PI562777/PI569812_P63	2.1834	2.22991	3	NA	NA	NA	NA	NA	NA	NA	NA	NA	G:G	NA
PI562777/PI569812_P69	2.02448	1.8149	3	T:T	A:A	T:T	NA	NA	NA	NA	A:A	G:G	G:G	C:C
PI562777/PI569812_P104	1.57936	1.52686	3	T:T	A:A	T:T	NA	NA	NA	T:T	A:A	G:G	G:G	C:C
PI562777/PI569812_P90	1.77961	1.47943	3	T:T	A:A	T:T	NA	NA	NA	T:T	A:A	G:G	G:G	C:C
PI562777/PI569812_P64	1.69607	2.13789	3	T:T	A:A	T:T	NA	NA	NA	T:T	A:A	G:G	G:G	C:C
PI562777/PI569812_P71	1.54406	1.56764	3	NA	A:A	T:T	NA	NA	NA	T:T	A:A	G:G	G:G	C:C
PI562777/PI569812_P101	2.14571	1.95631	3	T:T	A:A	T:T	NA	NA	NA	T:T	A:A	G:G	G:G	C:C
PI562777/PI569812_P96	2.34386	1.95418	3	T:T	A:A	T:T	NA	NA	NA	T:T	A:A	G:G	G:G	C:C
PI562777/PI569812_P110	1.89634	2.25636	3	T:T	A:A	T:T	NA	NA	NA	T:T	A:A	G:G	G:G	C:C
PI562777/PI569812_P35	1.56185	1.6768	3	T:T	A:A	T:T	NA	NA	NA	T:T	A:A	G:G	G:G	C:C
PI562777/PI569812_P29	1.70065	1.65094	3	T:T	NA	T:T	NA	NA	NA	T:T	A:A	G:G	G:G	NA
PI562777/PI569812_P13	2.22802	2.00954	3	T:T	A:A	T:T	NA	NA	NA	T:T	A:A	G:G	G:G	C:C
PI562777/PI569812_P17	3.69466	2.99531	3	T:T	A:A	T:T	NA	NA	NA	T:T	A:A	G:G	G:G	C:C
PI562777/PI569812_P24	1.97338	2.01211	3	T:T	A:A	T:T	NA	NA	NA	T:T	A:A	G:G	G:G	C:C
PI562777/PI569812_P40	1.85183	1.94073	3	T:T	A:A	T:T	NA	NA	NA	T:T	A:A	G:G	G:G	C:C
PI562777/PI569812_P30	1.98918	1.89762	3	T:T	A:A	T:T	NA	NA	NA	T:T	A:A	G:G	G:G	C:C
PI562777/PI569812_P46	1.92317	1.90086	3	T:T	A:A	T:T	NA	NA	NA	T:T	A:A	G:G	G:G	C:C
PI562777/PI569812_P20	3.26535	3.0293	3	T:T	A:A	T:T	NA	NA	NA	T:T	A:A	G:G	G:G	C:C
PI562777/PI569812_P106	3.68521	3.43288	3	T:T	A:A	T:T	NA	NA	NA	T:T	A:A	G:G	G:G	C:C
PI562777/PI569812_P75	1.32286	1.272	3	T:T	A:A	T:T	NA	NA	NA	T:T	A:A	G:G	G:G	C:C
PI562777/PI569812_P22	2.13629	2.44639	3	T:T	A:A	T:T	NA	NA	NA	T:T	A:A	G:G	G:G	C:C
PI562777/PI569812_P18	1.89714	1.68073	3	T:T	A:A	T:T	NA	NA	NA	T:T	A:A	G:G	G:G	C:C
PI562777/PI569812_P33	2.59018	1.92061	3	T:T	A:A	T:T	NA	NA	NA	T:T	A:A	G:G	G:G	C:C
PI562777/PI569812_P108	2.90827	2.59157	3	T:T	A:A	T:T	NA	NA	NA	T:T	A:A	G:G	G:G	C:C
PI562777/PI569812_P9	2.8037	2.76774	3	T:T	A:A	T:T	NA	NA	NA	T:T	A:A	G:G	G:G	C:C
PI562777/PI569812_P59	2.34999	2.76882	3	T:T	NA	NA	NA	NA	NA	T:T	A:A	G:G	G:G	C:C
PI562777/PI569812_P98	2.74996	2.28047	3	T:T	NA	NA	NA	NA	NA	T:T	A:A	G:G	G:G	C:C
PI562777/PI569812_P68	2.63979	1.91386	3	T:T	A:A	T:T	NA	NA	NA	T:T	A:A	G:G	G:G	C:C
PI562777/PI569812_P83	3.51392	2.86185	3	T:T	A:A	T:T	NA	NA	NA	T:T	A:A	G:G	G:G	C:C
PI562777/PI569812_P93	3.45889	2.63673	3	T:T	A:A	T:T	NA	NA	NA	T:T	A:A	G:G	G:G	C:C
PI562777/PI569812_P150	2.07117	2.08941	3	T:T	A:A	T:T	NA	NA	NA	T:T	A:A	G:G	G:G	C:C
PI562777/PI569812_P28	2.50893	2.11419	3	T:T	A:A	T:T	NA	NA	NA	T:T	A:A	G:G	G:G	C:C
PI562777/PI569812_P86	1.01834	1.37543	3	T:T	A:A	T:T	NA	NA	NA	T:T	A:A	G:G	G:G	C:C
PI562777/PI569812_P39	1.15243	1.11506	3	T:T	A:A	T:T	NA	NA	NA	T:T	A:A	G:G	G:G	C:C
PI562777/PI569812_P14	1.69483	1.70813	3	T:T	A:A	T:T	NA	NA	NA	T:T	A:A	G:G	G:G	C:C
PI562777/PI569812_P88	3.29021	2.30041	3	T:T	A:A	T:T	NA	NA	NA	T:T	A:A	G:G	G:G	C:C
PI562777/PI569812_P81	1.60221	1.829	3	T:T	A:A	T:T	NA	NA	NA	T:T	A:A	G:G	G:G	C:C
PI562777/PI569812_P99	3.07414	2.04001	3	T:T	A:A	T:T	NA	NA	NA	T:T	A:A	G:G	G:G	C:C
PI562777/PI569812_P6	3.76892	2.89212	3	T:T	A:A	T:T	NA	NA	NA	T:T	A:A	G:G	G:G	C:C
PI562777/PI569812_P94	2.0617	1.94058	3	T:T	A:A	T:T	NA	NA	NA	T:T	A:A	G:G	G:G	C:C
PI562777/PI569812_P82	1.84996	1.67962	3	T:T	A:A	NA	NA	NA	NA	T:T	A:A	G:G	G:G	C:C
PI562777/PI569812_P21	2.1696	1.66323	3	T:T	A:A	T:T	NA	NA	NA	T:T	A:A	G:G	G:G	C:C
PI562777/PI569812_P4	3.47932	3.70483	3	T:T	A:A	T:T	NA	NA	NA	T:T	NA	G:G	G:G	C:C
PI562777/PI569812_P11	2.83074	2.60962	3	T:T	NA	T:T	NA	NA	NA	T:T	A:A	NA	G:G	NA
PI562777/PI569812_P8	3.33296	2.8067	3	T:T	A:A	T:T	NA	NA	NA	T:T	A:A	G:G	G:G	C:C
PI562777/PI569812_P100	2.42115	1.56699	3	T:T	A:A	T:T	NA	NA	NA	T:T	A:A	G:G	G:G	C:C
PI562777/PI569812_P55	2.64165	2.20463	3	T:T	A:A	T:T	NA	NA	NA	T:T	A:A	G:G	G:G	C:C
PI562777/PI569812_P80	2.59951	2.34913	3	T:T	A:A	T:T	NA	NA	NA	T:T	A:A	G:G	G:G	C:C
PI562777/PI569812_P134	2.59094	2.57678	3	T:T	A:A	T:T	NA	NA	NA	T:T	A:A	G:G	G:G	C:C
PI562777/PI569812_P115	3.80279	3.03706	3	T:T	A:A	T:T	NA	NA	NA	T:T	A:A	G:G	G:G	C:C
PI562777/PI569812_P36	2.80526	2.44712	3	T:T	A:A	T:T	NA	NA	NA	T:T	A:A	G:G	G:G	C:C
PI562777/PI569812_P7	2.93739	3.10121	3	T:T	A:A	T:T	NA	NA	NA	T:T	A:A	G:G	G:G	C:C
PI562777/PI569812_P31	1.43022	1.73485	3	T:T	A:A	T:T	NA	NA	NA	T:T	A:A	G:G	G:G	C:C
PI562777/PI569812_P27	4.18267	2.8686	3	T:T	A:A	T:T	NA	NA	NA	T:T	A:A	G:G	G:G	C:C
PI562777/PI569812_P126	2.4743	1.83381	3	T:T	A:A	T:T	NA	NA	NA	T:T	A:A	G:G	G:G	C:C
PI562777/PI569812_P147	2.36565	2.43606	3	T:T	A:A	T:T	NA	NA	NA	T:T	A:A	G:G	G:G	C:C
PI562777/PI569812_P141	3.10218	2.34232	3	T:T	A:A	T:T	NA	NA	NA	T:T	A:A	G:G	G:G	C:C
PI562777/PI569812_P142	2.25875	2.18547	3	T:T	A:A	T:T	NA	NA	NA	T:T	A:A	G:G	G:G	C:C
PI562777/PI569812_P130	1.27749	1.34642	3	NA	NA	NA	NA	NA	NA	NA	A:A	G:G	G:G	NA
PI562777/PI569812_P111	2.69282	3.56863	3	T:T	A:A	T:T	NA	NA	NA	T:T	A:A	G:G	G:G	C:C
PI562777/PI569812_P149	2.94574	2.16295	3	T:T	A:A	T:T	NA	NA	NA	T:T	A:A	G:G	G:G	C:C
PI562777/PI569812_P131	2.24297	1.87274	3	T:T	A:A	T:T	NA	NA	NA	T:T	A:A	G:G	G:G	C:C
PI562777/PI569812_P41	2.02179	1.54034	3	T:T	A:A	T:T	NA	NA	NA	T:T	A:A	G:G	G:G	C:C
PI562777/PI569812_P37	1.61962	1.56404	3	T:T	A:A	T:T	NA	NA	NA	T:T	A:A	G:G	G:G	C:C
PI562777/PI569812_P48	2.67184	2.73881	3	T:T	NA	T:T	NA	NA	NA	T:T	A:A	G:G	G:G	C:C
PI562777/PI569812_P44	2.12736	2.00507	3	T:T	A:A	T:T	NA	NA	NA	T:T	A:A	G:G	G:G	C:C
PI562777/PI569812_P50	2.37502	2.72149	3	T:T	NA	T:T	NA	NA	NA	T:T	A:A	NA	G:G	NA
PI562777/PI569812_P49	2.01644	1.94553	3	T:T	A:A	T:T	NA	NA	NA	T:T	A:A	G:G	G:G	C:C
PI562777/PI569812_P135	2.07252	1.71038	3	T:T	A:A	T:T	NA	NA	NA	T:T	A:A	G:G	G:G	C:C
PI562777/PI569812_P116	2.2256	1.9185	3	T:T	A:A	T:T	NA	NA	NA	T:T	A:A	G:G	G:G	C:C
PI562777/PI569812_P148	1.70331	1.71045	3	T:T	A:A	T:T	NA	NA	NA	T:T	A:A	G:G	G:G	C:C
PI562777/PI569812_P132	1.88472	1.84692	3	T:T	A:A	T:T	NA	NA	NA	T:T	A:A	G:G	G:G	C:C
PI562777/PI569812_P145	2.92887	2.36056	3	T:T	A:A	T:T	NA	NA	NA	T:T	A:A	G:G	G:G	C:C
PI562777/PI569812_P118	3.16714	2.38867	3	T:T	A:A	T:T	NA	NA	NA	T:T	A:A	G:G	G:G	C:C
PI562777/PI569812_P107	2.23904	1.58249	3	T:T	A:A	T:T	NA	NA	NA	T:T	A:A	G:G	G:G	C:C
PI562777/PI569812_P23	2.52162	2.29283	3	T:T	A:A	T:T	NA	NA	NA	T:T	A:A	G:G	G:G	C:C
PI562777/PI569812_P124	1.67116	1.77371	3	T:T	A:A	T:T	NA	NA	NA	T:T	A:A	G:G	G:G	C:C
PI562777/PI569812_P125	1.69949	1.39818	3	T:T	A:A	T:T	NA	NA	NA	T:T	A:A	G:G	G:G	C:C
PI562777/PI569812_P138	2.35344	2.35985	3	T:T	A:A	T:T	NA	NA	NA	T:T	A:A	G:G	G:G	C:C
PI562777/PI569812_P139	2.55575	2.35862	3	T:T	A:A	T:T	NA	NA	NA	T:T	A:A	G:G	G:G	C:C
PI562777/PI569812_P127	2.16387	1.91939	3	T:T	NA	T:T	NA	NA	NA	T:T	A:A	G:G	G:G	C:C
PI562777/PI569812_P133	1.89487	2.04175	3	T:T	A:A	T:T	NA	NA	NA	T:T	A:A	G:G	G:G	C:C
PI562777/PI569812_P140	1.2843	1.55705	3	T:T	A:A	T:T	NA	NA	NA	T:T	A:A	G:G	G:G	C:C
PI562777/PI569812_P137	2.66523	2.13226	3	T:T	A:A	T:T	NA	NA	NA	T:T	A:A	G:G	G:G	C:C
PI562777/PI569812_P119	3.32091	2.80684	3	T:T	NA	T:T	NA	NA	NA	T:T	A:A	G:G	G:G	C:C
PI562777/PI569812_P128	2.07463	1.52562	3	T:T	A:A	T:T	NA	NA	NA	T:T	A:A	G:G	G:G	C:C
PI562777/PI569812_P150	2.64769	2.14074	3	T:T	A:A	T:T	NA	NA	NA	T:T	A:A	G:G	G:G	C:C
PI562777/PI569812_P117	3.96452	2.5123	3	T:T	A:A	T:T	NA	NA	NA	T:T	A:A	G:G	G:G	C:C
PI562777/PI569812_P43	1.77226	1.83015	3	T:T	A:A	NA	NA	NA	NA	T:T	A:A	G:G	G:G	C:C
PI562777/PI569812_P129	2.05115	1.95723	3	T:T	A:A	T:T	NA	NA	NA	T:T	A:A	G:G	G:G	C:C
PI562777/PI569812_P113	1.66758	2.13456	3	T:T	A:A	T:T	NA	NA	NA	T:T	A:A	G:G	G:G	C:C
PI562777/PI569812_P121	2.72091	2.87249	3	T:T	A:A	T:T	NA	NA	NA	T:T	A:A	G:G	G:G	C:C
PI562777/PI569812_P120	1.72612	1.82225	3	T:T	A:A	T:T	NA	NA	NA	T:T	A:A	G:G	G:G	C:C
PI562777/PI569812_P136	2.23329	2.03221	3	T:T	A:A	T:T	NA	NA	NA	T:T	A:A	G:G	G:G	C:C
PI562777/PI569812_P112	2.61054	2.304	3	NA	A:A	T:T	NA	NA	NA	T:T	A:A	G:G	G:G	C:C
PI562777/PI569812_P123	2.19471	2.10719	3	T:T	A:A	T:T	NA	NA	NA	T:T	A:A	G:G	G:G	C:C
PI562777/PI569812_P144	4.01177	3.97332	3	T:T	A:A	T:T	NA	NA	NA	T:T	A:A	G:G	G:G	C:C
PI562777/PI569812_P114	2.61832	2.16715	3	T:T	A:A	T:T	NA	NA	NA	T:T	A:A	G:G	G:G	C:C
PI562777/PI569812_P146	1.75327	1.69493	3	T:T	A:A	T:T	NA	NA	NA	T:T	A:A	G:G	G:G	C:C
PI562777/PI569812_P53	2.22249	2.17133	3	T:T	NA	T:T	NA	NA	NA	T:T	A:A	G:G	G:G	C:C
PI562777/PI569812_P42	1.94384	1.75929	3	T:T	A:A	T:T	NA	NA	NA	T:T	A:A	G:G	G:G	C:C
PI562777/PI569812_P52	2.8296	2.39224	3	T:T	A:A	T:T	NA	NA	NA	T:T	A:A	G:G	G:G	C:C
PI562777/PI569812_P51	2.58138	2.24724	3	T:T	A:A	T:T	NA	NA	NA	T:T	A:A	G:G	G:G	C:C
PI562777/PI569812_P12	2.2809	2.31177	3	T:T	A:A	T:T	NA	NA	NA	T:T	A:A	G:G	G:G	C:C
PI562777/PI569812_P58	2.46467	2.18395	3	T:T	A:A	T:T	NA	NA	NA	T:T	A:A	G:G	G:G	C:C
PI562777/PI569812_P87	2.12837	2.01702	3	T:T	A:A	T:T	NA	NA	NA	T:T	A:A	G:G	G:G	C:C
PI562777/PI569812_P72	2.63441	2.04206	3	T:T	A:A	T:T	NA	NA	NA	T:T	A:A	G:G	G:G	C:C
PI562777/PI569812_P102	1.85437	1.95764	3	T:T	A:A	T:T	NA	NA	NA	T:T	A:A	G:G	G:G	C:C
PI562777/PI569812_P76	2.78611	2.40568	3	T:T	A:A	T:T	NA	NA	NA	T:T	A:A	G:G	G:G	C:C
PI562777/PI569812_P89	1.4137	1.56823	3	T:T	A:A	T:T	NA	NA	NA	T:T	A:A	G:G	G:G	C:C
PI562777/PI569812_P103	2.41411	1.93356	3	T:T	A:A	T:T	NA	NA	NA	T:T	A:A	G:G	G:G	C:C
PI562777/PI569812_P57	3.29567	2.51906	3	T:T	A:A	T:T	NA	NA	NA	T:T	A:A	G:G	G:G	C:C
PI562777/PI569812_P85	1.8506	1.8229	3	T:T	NA	T:T	NA	NA	NA	T:T	A:A	G:G	G:G	C:C
PI562777/PI569812_P77	2.92851	2.30833	3	T:T	A:A	T:T	NA	NA	NA	T:T	A:A	G:G	G:G	C:C
PI562777/PI569812_P97	1.72009	1.74309	3	T:T	A:A	T:T	NA	NA	NA	T:T	A:A	G:G	G:G	C:C
PI562777/PI569812_P73	2.17562	1.82282	3	T:T	A:A	T:T	NA	NA	NA	T:T	A:A	G:G	G:G	C:C
PI562777/PI569812_P62	2.73032	2.47067	3	T:T	A:A	T:T	NA	NA	NA	T:T	A:A	G:G	G:G	C:C
PI562777/PI569812_P56	2.78256	2.97345	3	NA	NA	T:T	NA	NA	NA	T:T	A:A	G:G	G:G	NA
PI562777/PI569812_P78	2.41997	2.0928	3	T:T	A:A	T:T	NA	NA	NA	T:T	A:A	G:G	G:G	C:C
PI562777/PI569812_P109	2.78555	2.30232	3	T:T	A:A	T:T	NA	NA	NA	T:T	A:A	G:G	G:G	C:C
PI562777/PI569812_P105	1.67199	1.5762	3	NA	NA	T:T	NA	NA	NA	T:T	A:A	G:G	G:G	C:C
PI563430/PI562777_P11	2.09366	1.03273	5	T:C	G:G	T:T	NA	NA	NA	T:C	G:A	A:G	G:G	C:C
PI563430/PI562777_P24	1.64252	0.674261	5	C:C	G:G	T:T	NA	NA	NA	C:C	G:G	A:A	G:G	C:C
PI563430/PI562777_P33	1.27195	1.64662	5	T:T	A:G	T:T	NA	NA	NA	T:T	NA	G:G	G:G	C:C
PI563430/PI562777_P5	3.16354	2.95324	5	T:T	A:A	T:T	NA	NA	NA	T:T	G:A	A:G	G:G	C:C
PI563430/PI562777_P20	2.55414	1.83811	5	T:T	A:A	T:T	NA	NA	NA	T:T	G:A	A:G	G:G	C:C
PI563430/PI562777_P4	2.22276	1.15534	5	T:C	G:G	T:T	NA	NA	NA	T:C	A:A	G:G	G:G	C:C
PI563430/PI562777_P30	2.60368	1.35711	5	NA	NA	T:T	NA	NA	NA	T:C	G:A	A:G	G:G	C:C
PI563430/PI562777_P8	2.41037	1.02777	5	T:C	G:G	T:T	NA	NA	NA	T:C	G:A	A:G	G:G	C:C
PI563430/PI562777_P10	3.26457	2.65589	5	T:T	A:A	T:T	NA	NA	NA	T:T	G:A	A:G	G:G	C:C
PI563430/PI562777_P34	2.50301	1.37953	5	T:C	G:G	T:T	NA	NA	NA	T:C	G:G	A:A	G:G	C:C
PI563430/PI562777_P1	2.89877	1.34523	5	T:C	G:G	T:T	NA	NA	NA	T:C	G:A	A:G	G:G	NA
PI563430/PI562777_P9	2.19061	0.80118	5	C:C	G:G	T:T	NA	NA	NA	C:C	G:G	A:A	G:G	C:C
PI563430/PI562777_P19	1.65791	0.785977	5	C:C	G:G	T:T	NA	NA	NA	C:C	G:G	A:A	G:G	C:C
PI563430/PI562777_P23	2.51492	2.62108	5	NA	A:G	T:T	NA	NA	NA	T:T	G:A	NA	G:G	C:C
PI563430/PI562777_P28	1.77397	0.782181	5	C:C	G:G	T:T	NA	NA	NA	C:C	G:A	A:G	G:G	C:C
PI563430/PI562777_P22	2.0866	1.37225	5	T:C	G:G	T:T	NA	NA	NA	T:C	G:A	A:G	G:G	C:C
PI563430/PI562777_P40	1.22704	0.820434	5	T:C	NA	T:T	NA	NA	NA	T:C	G:A	A:G	G:G	NA
PI563430/PI562777_P2	1.55886	0.969387	5	T:C	G:G	T:T	NA	NA	NA	T:C	G:A	A:G	G:G	C:C
PI563430/PI562777_P29	2.25952	1.62339	5	T:C	G:G	T:T	NA	NA	NA	T:C	G:G	A:A	G:G	C:C
PI563430/PI562777_P27	1.92323	0.648904	5	C:C	G:G	T:T	NA	NA	NA	C:C	G:G	A:A	G:G	C:C
PI563430/PI562777_P45	2.16867	0.621959	5	C:C	G:G	T:T	NA	NA	NA	C:C	G:G	A:A	G:G	C:C
PI563430/PI562777_P48	2.01502	2.03826	5	NA	A:G	T:T	NA	NA	NA	T:T	A:A	G:G	G:G	C:C
PI563430/PI562777_P58	1.78808	1.35119	5	T:C	G:G	T:T	NA	NA	NA	T:C	G:G	A:A	G:G	C:C
PI563430/PI562777_P60	2.61996	1.52682	5	T:C	G:G	T:T	NA	NA	NA	T:C	G:A	A:G	G:G	C:C
PI563430/PI562777_P77	2.69135	0.747759	5	C:C	G:G	T:T	NA	NA	NA	C:C	G:G	A:A	G:G	C:C
PI563430/PI562777_P41	3.45702	1.65997	5	T:C	G:G	T:T	NA	NA	NA	T:C	G:G	A:A	G:G	C:C
PI563430/PI562777_P50	3.78478	3.2562	5	T:T	NA	T:T	NA	NA	NA	T:T	G:A	A:G	G:G	C:C
PI563430/PI562777_P118	2.45646	2.20714	5	T:T	A:A	T:T	NA	NA	NA	T:T	A:A	G:G	G:G	C:C
PI563430/PI562777_P121	2.00419	0.802055	5	T:C	G:G	T:T	NA	NA	NA	T:C	G:G	A:A	G:G	C:C
PI563430/PI562777_P122	1.89528	2.65045	5	T:T	A:A	T:T	NA	NA	NA	T:T	A:A	G:G	G:G	C:C
PI563430/PI562777_P36	2.5809	1.3819	5	T:C	G:G	T:T	NA	NA	NA	T:C	G:A	A:G	G:G	C:C
PI563430/PI562777_P60	2.83072	0.875235	5	T:C	G:G	T:T	NA	NA	NA	T:C	G:A	A:G	G:G	C:C
PI563430/PI562777_P39	1.46033	0.530126	5	C:C	G:G	T:T	NA	NA	NA	C:C	G:G	A:A	G:G	C:C
PI563430/PI562777_P16	2.94081	2.22793	5	T:T	A:G	T:T	NA	NA	NA	T:C	G:G	A:A	G:G	C:C
PI563430/PI562777_P31	2.90626	0.910398	5	C:C	G:G	T:T	NA	NA	NA	C:C	G:G	A:A	G:G	C:C
PI563430/PI562777_P37	2.01105	1.27962	5	T:C	G:G	T:T	NA	NA	NA	T:C	G:A	A:G	G:G	C:C
PI563430/PI562777_P35	3.00904	0.828695	5	C:C	G:G	T:T	NA	NA	NA	C:C	G:A	A:G	G:G	C:C
PI563430/PI562777_P77	2.26048	0.953637	5	C:C	G:G	T:T	NA	NA	NA	C:C	G:G	A:A	G:G	C:C
PI563430/PI562777_P65	2.17373	1.03279	5	T:C	G:G	T:T	NA	NA	NA	T:C	G:A	A:G	G:G	C:C
PI563430/PI562777_P70	3.72717	4.16523	5	NA	NA	T:T	NA	NA	NA	T:T	A:A	G:G	G:G	C:C
PI563430/PI562777_P46	1.90301	0.66753	5	NA	G:G	T:T	NA	NA	NA	C:C	A:A	G:G	G:G	C:C
PI563430/PI562777_P71	2.34222	1.59434	5	NA	G:G	T:T	NA	NA	NA	T:C	G:A	A:G	G:G	C:C
PI563430/PI562777_P63	3.14433	1.54535	5	NA	NA	T:T	NA	NA	NA	T:C	G:A	A:G	G:G	C:C
PI563430/PI562777_P73	2.00261	0.694712	5	C:C	G:G	T:T	NA	NA	NA	C:C	G:A	A:G	G:G	C:C
PI563430/PI562777_P111	2.43351	1.96094	5	T:T	NA	T:T	NA	NA	NA	T:T	A:A	G:G	G:G	C:C
PI563430/PI562777_P62	2.33194	1.35602	5	T:C	G:G	T:T	NA	NA	NA	T:C	G:A	A:G	G:G	C:C
PI563430/PI562777_P64	1.92431	0.634166	5	C:C	G:G	T:T	NA	NA	NA	C:C	G:G	A:A	G:G	C:C
PI563430/PI562777_P55	1.89535	0.658336	5	C:C	G:G	T:T	NA	NA	NA	C:C	G:A	A:G	G:G	C:C
PI563430/PI562777_P42	3.09445	0.919444	5	C:C	G:G	T:T	NA	NA	NA	T:C	A:A	G:G	G:G	C:C
PI563430/PI562777_P43	2.47755	1.90249	5	T:C	G:G	T:T	NA	NA	NA	T:C	G:A	A:G	G:G	NA
PI563430/PI562777_P75	2.43704	2.79908	5	T:T	A:A	T:T	NA	NA	NA	T:T	G:A	A:G	G:G	C:C
PI563430/PI562777_P51	2.02645	0.822408	5	C:C	G:G	T:T	NA	NA	NA	C:C	G:G	A:A	G:G	C:C
PI563430/PI562777_P116	2.62461	2.30649	5	T:T	A:G	T:T	NA	NA	NA	T:T	A:A	G:G	G:G	C:C
PI563430/PI562777_P110	3.20722	1.91553	5	T:C	G:G	T:T	NA	NA	NA	T:C	G:A	A:G	G:G	C:C
PI563430/PI562777_P123	3.32165	2.74014	5	T:T	NA	T:T	NA	NA	NA	T:T	A:A	G:G	G:G	C:C
PI563430/PI562777_P102	2.35393	2.52241	5	T:T	A:A	T:T	NA	NA	NA	T:T	A:A	G:G	G:G	C:C
PI563430/PI562777_P108	2.74137	1.01394	5	T:C	G:G	T:T	NA	NA	NA	T:C	G:A	A:G	G:G	C:C
PI563430/PI562777_P59	1.866	0.804243	5	C:C	G:G	T:T	NA	NA	NA	C:C	G:G	A:A	G:G	C:C
PI563430/PI562777_P52	2.28123	0.701456	5	C:C	G:G	T:T	NA	NA	NA	C:C	G:G	A:A	G:G	C:C
PI563430/PI562777_P101	3.29421	1.08103	5	T:C	G:G	T:T	NA	NA	NA	T:C	G:A	A:G	G:G	C:C
PI563430/PI562777_P76	2.8716	1.39057	5	T:C	G:G	T:T	NA	NA	NA	T:C	G:G	A:A	G:G	C:C
PI563430/PI562777_P109	2.08351	0.913047	5	T:C	G:G	T:T	NA	NA	NA	T:T	A:A	G:G	G:G	C:C
PI563430/PI562777_P128	1.83113	1.58921	5	NA	A:A	T:T	NA	NA	NA	T:T	A:A	G:G	G:G	C:C
PI563430/PI562777_P32	1.92908	1.37704	5	T:C	G:G	T:T	NA	NA	NA	T:C	G:A	A:G	G:G	C:C
PI563430/PI562777_P12	1.81174	0.807364	5	C:C	G:G	T:T	NA	NA	NA	C:C	G:A	A:G	G:G	C:C
PI563430/PI562777_P13	2.07601	0.84592	5	C:C	G:G	T:T	NA	NA	NA	C:C	G:G	A:A	G:G	C:C
PI563430/PI562777_P26	2.45205	1.70729	5	T:C	G:G	T:T	NA	NA	NA	T:C	A:A	NA	G:G	C:C
PI563430/PI562777_P18	2.07786	0.829852	5	C:C	G:G	T:T	NA	NA	NA	C:C	G:A	A:G	G:G	C:C
PI563430/PI562777_P14	2.48302	NA	5	C:C	G:G	T:T	NA	NA	NA	C:C	A:A	G:G	G:G	C:C
PI563430/PI562777_P17	1.44425	1.04495	5	T:C	G:G	T:T	NA	NA	NA	T:C	G:A	A:G	G:G	C:C
PI563430/PI562777_P38	1.80503	0.696529	5	C:C	G:G	T:T	NA	NA	NA	C:C	G:A	A:G	G:G	C:C
PI563430/PI562777_P3	1.75204	0.734763	5	C:C	G:G	T:T	NA	NA	NA	C:C	G:G	A:A	G:G	C:C
PI563430/PI562777_P68	2.46128	2.85258	5	NA	A:G	T:T	NA	NA	NA	T:T	A:A	G:G	G:G	C:C
PI563430/PI562777_P67	2.15697	1.17842	5	T:C	G:G	T:T	NA	NA	NA	T:C	A:A	G:G	G:G	C:C
PI563430/PI562777_P78	2.90371	1.70391	5	C:C	NA	T:T	NA	NA	NA	T:C	A:A	G:G	G:G	C:C
PI563430/PI562777_P124	2.98582	1.18162	5	T:C	G:G	T:T	NA	NA	NA	T:C	G:A	A:G	G:G	C:C
PI563430/PI562777_P74	2.17104	0.632147	5	C:C	NA	T:T	NA	NA	NA	NA	G:A	NA	G:G	C:C
PI563430/PI562777_P49	2.78226	2.23334	5	T:T	A:A	T:T	NA	NA	NA	T:T	A:A	G:G	G:G	C:C
PI563430/PI562777_P92	2.09821	0.831294	5	C:C	G:G	T:T	NA	NA	NA	C:C	G:A	A:G	G:G	C:C
PI563430/PI562777_P89	2.00693	1.94704	5	T:T	A:G	T:T	NA	NA	NA	T:T	A:A	G:G	G:G	C:C
PI563430/PI562777_P115	2.61394	0.765038	5	C:C	G:G	T:T	NA	NA	NA	C:C	G:A	A:G	G:G	C:C
PI563430/PI562777_P113	2.12026	0.807934	5	T:C	G:G	T:T	NA	NA	NA	T:C	G:G	A:A	G:G	C:C
PI563430/PI562777_P66	1.96858	0.795307	5	C:C	G:G	T:T	NA	NA	NA	NA	G:A	A:G	G:G	C:C
PI563430/PI562777_P44	2.74411	1.32635	5	T:C	G:G	T:T	NA	NA	NA	T:C	G:A	A:G	G:G	C:C
PI563430/PI562777_P98	1.98444	1.01963	5	T:C	G:G	T:T	NA	NA	NA	C:C	G:A	A:G	G:G	C:C
PI563430/PI562777_P99	1.62847	0.820166	5	T:C	G:G	T:T	NA	NA	NA	T:C	NA	NA	G:G	C:C
PI563430/PI562777_P95	1.95331	2.22381	5	NA	NA	T:T	NA	NA	NA	T:T	A:A	NA	G:G	C:C
PI563430/PI562777_P96	1.4044	1.52536	5	T:T	NA	T:T	NA	NA	NA	T:T	A:A	G:G	G:G	C:C
PI563430/PI562777_P97	1.58189	1.75564	5	T:T	A:A	T:T	NA	NA	NA	NA	A:A	G:G	G:G	C:C
PI563430/PI562777_P105	2.50984	1.17998	5	T:C	G:G	T:T	NA	NA	NA	T:C	A:A	G:G	G:G	C:C
PI563430/PI562777_P93	2.93512	2.61495	5	T:T	A:G	T:T	NA	NA	NA	T:T	A:A	G:G	G:G	C:C
PI563430/PI562777_P107	2.32644	1.50837	5	T:C	G:G	T:T	NA	NA	NA	T:C	G:A	A:G	G:G	C:C
PI563430/PI562777_P61	2.54055	1.18332	5	T:C	G:G	T:T	NA	NA	NA	T:C	G:A	A:G	G:G	C:C
PI563430/PI562777_P119	2.61613	1.8162	5	T:C	G:G	T:T	NA	NA	NA	T:C	NA	A:G	G:G	C:C
PI563430/PI562777_P100	2.29027	0.93401	5	T:C	G:G	T:T	NA	NA	NA	T:C	A:A	G:G	G:G	C:C
PI563430/PI562777_P94	2.33883	0.735367	5	C:C	G:G	T:T	NA	NA	NA	T:C	G:A	A:G	G:G	C:C
PI563430/PI562777_P80	2.77067	2.38073	5	T:C	G:G	T:T	NA	NA	NA	T:C	G:A	A:G	G:G	C:C
PI563430/PI562777_P104	2.44911	2.17545	5	NA	G:G	T:T	NA	NA	NA	NA	G:A	A:G	G:G	C:C
PI563430/PI562777_P87	2.02639	1.92931	5	T:T	A:A	T:T	NA	NA	NA	T:T	G:A	A:G	G:G	C:C
PI563430/PI562777_P127	2.05306	1.23009	5	NA	NA	T:T	NA	NA	NA	T:C	G:A	NA	G:G	C:C
PI563430/PI562777_P86	2.19419	2.00444	5	T:T	A:A	T:T	NA	NA	NA	T:T	A:A	G:G	G:G	C:C
PI563430/PI562777_P88	1.78461	0.593935	5	C:C	G:G	T:T	NA	NA	NA	C:C	G:A	A:G	G:G	C:C
PI563430/PI562777_P79	2.20302	2.16311	5	NA	NA	T:T	NA	NA	NA	T:T	A:A	G:G	G:G	C:C
PI563430/PI562777_P83	2.35218	NA	5	C:C	G:G	T:T	NA	NA	NA	C:C	G:G	A:A	G:G	C:C
PI563430/PI562777_P117	1.66798	1.03427	5	NA	NA	T:T	NA	NA	NA	T:T	A:A	NA	G:G	NA
PI563430/PI562777_P84	2.30043	2.47127	5	T:T	NA	T:T	NA	NA	NA	T:T	A:A	G:G	G:G	C:C
PI563430/PI562777_P106	2.16081	1.73807	5	NA	NA	NA	NA	NA	NA	T:T	A:A	G:G	G:G	C:C
PI563430/PI562777_P54	2.11618	1.28737	5	T:C	G:G	T:T	NA	NA	NA	T:C	G:A	A:G	G:G	C:C
PI563430/PI562777_P47	1.98301	0.749688	5	C:C	G:G	T:T	NA	NA	NA	C:C	G:G	A:A	G:G	C:C
PI563430/PI562777_P112	1.67029	0.954918	5	T:C	G:G	T:T	NA	NA	NA	T:C	G:A	A:G	G:G	C:C
PI563430/PI562777_P120	1.98993	0.59874	5	C:C	G:G	T:T	NA	NA	NA	T:C	G:A	A:G	G:G	C:C
PI563430/PI562777_P125	2.46818	1.1504	5	T:C	G:G	T:T	NA	NA	NA	T:C	G:A	A:G	G:G	C:C
PI563430/PI562777_P90	2.33605	1.18865	5	T:C	G:G	T:T	NA	NA	NA	T:C	G:A	A:G	G:G	C:C
PI563430/PI562777_P82	1.60792	0.688164	5	C:C	G:G	T:T	NA	NA	NA	C:C	G:G	A:A	G:G	C:C
PI563430/PI562777_P91	1.68605	2.0393	5	C:C	G:G	T:T	NA	NA	NA	C:C	G:A	A:G	G:G	C:C
PI563430/PI562777_P69	2.26747	0.766907	5	C:C	G:G	T:T	NA	NA	NA	C:C	G:G	A:A	G:G	C:C
PI563430/PI562777_P114	2.07186	0.817307	5	C:C	G:G	T:T	NA	NA	NA	C:C	G:A	A:G	G:G	C:C
PI563430/PI562777_P57	1.56153	0.946038	5	T:C	G:G	T:T	NA	NA	NA	NA	G:A	A:G	G:G	C:C
PI563447/PI569812_P127	2.26251	2.13128	4	T:T	A:A	T:T	NA	NA	NA	T:T	A:A	G:G	G:G	C:C
PI563447/PI569812_P51	1.29013	1.65746	4	T:T	A:A	T:T	NA	NA	NA	T:T	A:A	G:G	G:G	C:C
PI563447/PI569812_P105	2.32165	2.04771	4	T:T	NA	T:T	NA	NA	NA	T:T	A:A	G:G	G:G	C:C
PI563447/PI569812_P73	1.73092	1.69564	4	NA	A:G	T:T	NA	NA	NA	T:T	A:A	G:G	G:G	C:C
PI563447/PI569812_P112	1.62881	1.75954	4	T:T	A:A	T:T	NA	NA	NA	T:T	A:A	G:G	G:G	C:C
PI563447/PI569812_P47	1.53804	1.81965	4	T:T	NA	T:T	NA	NA	NA	T:T	A:A	G:G	G:G	C:C
PI563447/PI569812_P59	1.83292	1.99844	4	T:T	NA	T:T	NA	NA	NA	T:T	A:A	G:G	G:G	C:C
PI563447/PI569812_P117	1.87615	1.84421	4	T:T	A:A	T:T	NA	NA	NA	T:T	A:A	G:G	G:G	C:C
PI563447/PI569812_P84	2.11137	2.59008	4	T:T	NA	T:T	NA	NA	NA	T:T	A:A	G:G	G:G	NA
PI563447/PI569812_P42	1.7359	1.99064	4	T:T	A:A	T:T	NA	NA	NA	T:T	A:A	G:G	G:G	C:C
PI563447/PI569812_P78	1.76271	1.56928	4	T:T	NA	T:T	NA	NA	NA	T:T	NA	G:G	G:G	C:C
PI563447/PI569812_P38	2.18975	2.0746	4	T:T	A:A	T:T	NA	NA	NA	T:T	A:A	G:G	G:G	C:C
PI563447/PI569812_P40	2.2749	2.40993	4	T:T	A:A	T:T	NA	NA	NA	T:T	A:A	G:G	G:G	C:C
PI563447/PI569812_P44	2.87062	1.99941	4	T:T	A:A	T:T	NA	NA	NA	T:T	A:A	G:G	G:G	C:C
PI563447/PI569812_P57	2.63004	2.24328	4	T:T	A:A	T:T	NA	NA	NA	T:T	A:A	G:G	G:G	C:C
PI563447/PI569812_P134	2.76831	2.4689	4	T:T	A:A	T:T	NA	NA	NA	T:T	A:A	G:G	G:G	C:C
PI563447/PI569812_P122	1.70945	2.07107	4	T:T	NA	T:T	NA	NA	NA	T:T	A:A	G:G	G:G	C:C
PI563447/PI569812_P118	1.79918	1.90401	4	T:T	NA	T:T	NA	NA	NA	T:T	A:A	G:G	G:G	C:C
PI563447/PI569812_P75	2.03428	1.63825	4	T:T	A:A	T:T	NA	NA	NA	T:T	A:A	G:G	G:G	C:C
PI563447/PI569812_P101	2.06507	2.72356	4	T:T	A:A	T:T	NA	NA	NA	T:T	A:A	G:G	G:G	C:C
PI563447/PI569812_P41	2.2293	2.00329	4	T:T	A:A	T:T	NA	NA	NA	T:T	A:A	G:G	G:G	C:C
PI563447/PI569812_P54	2.08048	1.58482	4	T:T	A:A	T:T	NA	NA	NA	T:T	A:A	G:G	G:G	C:C
PI563447/PI569812_P60	2.18754	1.87372	4	T:T	A:A	T:T	NA	NA	NA	T:T	A:A	G:G	G:G	C:C
PI563447/PI569812_P121	1.96207	1.6968	4	T:T	A:A	T:T	NA	NA	NA	T:T	A:A	G:G	G:G	C:C
PI563447/PI569812_P35	1.77344	1.62845	4	T:T	A:A	T:T	NA	NA	NA	T:T	A:A	G:G	G:G	C:C
PI563447/PI569812_P120	1.71565	2.08199	4	T:T	A:A	T:T	NA	NA	NA	T:T	A:A	G:G	G:G	C:C
PI563447/PI569812_P116	2.54743	2.58977	4	T:T	A:A	T:T	NA	NA	NA	T:T	NA	G:G	G:G	C:C
PI563447/PI569812_P55	2.11645	2.02967	4	T:T	NA	T:T	NA	NA	NA	T:T	A:A	G:G	G:G	C:C
PI563447/PI569812_P135	3.24878	2.79873	4	T:T	NA	T:T	NA	NA	NA	T:T	A:A	G:G	G:G	C:C
PI563447/PI569812_P56	1.94118	1.94173	4	T:T	A:A	T:T	NA	NA	NA	T:T	A:A	G:G	G:G	C:C
PI563447/PI569812_P46	1.99213	1.86324	4	T:T	A:A	T:T	NA	NA	NA	T:T	A:A	G:G	G:G	C:C
PI563447/PI569812_P90	2.17977	1.99017	4	T:T	A:A	T:T	NA	NA	NA	T:T	A:A	G:G	G:G	C:C
PI563447/PI569812_P86	2.25134	1.91531	4	T:T	A:A	T:T	NA	NA	NA	T:T	A:A	G:G	G:G	C:C
PI563447/PI569812_P80	3.48505	2.63093	4	T:T	A:G	T:T	NA	NA	NA	T:T	A:A	G:G	G:G	C:C
PI563447/PI569812_P95	2.22145	1.76794	4	T:T	A:A	T:T	NA	NA	NA	T:T	A:A	G:G	G:G	C:C
PI563447/PI569812_P43	2.46448	2.15901	4	T:T	A:A	T:T	NA	NA	NA	T:T	A:A	G:G	G:G	C:C
PI563447/PI569812_P37	2.1296	1.98896	4	T:T	A:A	T:T	NA	NA	NA	T:T	A:A	G:G	G:G	C:C
PI563447/PI569812_P4	2.0309	2.06825	4	T:T	A:A	T:T	NA	NA	NA	T:T	A:A	G:G	G:G	C:C
PI563447/PI569812_P6	2.0234	1.75576	4	T:T	A:A	T:T	NA	NA	NA	T:T	A:A	G:G	G:G	C:C
PI563447/PI569812_P31	1.85393	1.35164	4	T:T	A:A	T:T	NA	NA	NA	T:T	A:A	G:G	G:G	C:C
PI563447/PI569812_P3	1.82154	1.93584	4	T:T	A:A	T:T	NA	NA	NA	T:T	NA	G:G	G:G	C:C
PI563447/PI569812_P7	1.49758	1.7289	4	T:T	A:A	T:T	NA	NA	NA	T:T	A:A	G:G	G:G	C:C
PI563447/PI569812_P12	2.06223	1.83933	4	T:T	A:A	T:T	NA	NA	NA	T:T	A:A	G:G	G:G	C:C
PI563447/PI569812_P24	1.81332	1.5562	4	T:T	A:A	T:T	NA	NA	NA	T:T	A:A	G:G	G:G	C:C
PI563447/PI569812_P21	2.32024	1.90847	4	T:T	A:A	T:T	NA	NA	NA	T:T	A:A	G:G	G:G	C:C
PI563447/PI569812_P13	2.64462	2.02672	4	NA	A:A	T:T	NA	NA	NA	T:T	NA	G:G	G:G	C:C
PI563447/PI569812_P14	2.23154	2.22912	4	T:T	NA	T:T	NA	NA	NA	T:T	A:A	G:G	G:G	C:C
PI563447/PI569812_P28	1.98113	1.62534	4	T:T	A:A	T:T	NA	NA	NA	T:T	A:A	G:G	G:G	C:C
PI563447/PI569812_P150	2.40694	1.87439	4	T:T	A:A	T:T	NA	NA	NA	T:T	A:A	G:G	G:G	C:C
PI563447/PI569812_P8	2.65602	2.05545	4	T:T	A:A	T:T	NA	NA	NA	T:T	A:A	G:G	G:G	C:C
PI563447/PI569812_P39	1.98701	1.79999	4	T:T	A:A	T:T	NA	NA	NA	T:T	A:A	G:G	G:G	C:C
PI563447/PI569812_P25	1.17063	1.33233	4	T:T	A:A	T:T	NA	NA	NA	T:T	A:A	G:G	G:G	C:C
PI563447/PI569812_P142	1.74431	2.20526	4	T:T	A:A	T:T	NA	NA	NA	T:T	A:A	G:G	G:G	C:C
PI563447/PI569812_P139	3.09523	3.07024	4	T:T	NA	T:T	NA	NA	NA	T:T	A:A	G:G	G:G	C:C
PI563447/PI569812_P141	1.7149	1.37057	4	T:T	A:A	T:T	NA	NA	NA	T:T	A:A	G:G	G:G	C:C
PI563447/PI569812_P144	2.99866	2.06823	4	T:T	A:A	T:T	NA	NA	NA	T:T	A:A	G:G	G:G	C:C
PI563447/PI569812_P148	1.95272	1.85285	4	T:T	A:A	T:T	NA	NA	NA	T:T	A:A	G:G	G:G	C:C
PI563447/PI569812_P145	2.22261	1.73487	4	T:T	A:G	T:T	NA	NA	NA	T:T	A:A	G:G	G:G	C:C
PI563447/PI569812_P149	2.01064	2.55102	4	T:T	A:A	T:T	NA	NA	NA	T:T	A:A	G:G	G:G	C:C
PI563447/PI569812_P150	2.29045	2.9761	4	T:T	A:A	T:T	NA	NA	NA	T:T	A:A	G:G	G:G	C:C
PI563447/PI569812_P147	1.76251	1.9565	4	T:T	A:A	T:T	NA	NA	NA	T:T	A:A	G:G	G:G	C:C
PI563447/PI569812_P143	2.65958	3.04353	4	T:T	A:A	T:T	NA	NA	NA	T:T	A:A	G:G	G:G	NA
PI563447/PI569812_P23	1.64978	1.88704	4	T:T	A:A	T:T	NA	NA	NA	T:T	A:A	G:G	G:G	C:C
PI563447/PI569812_P11	2.05192	1.93048	4	NA	NA	T:T	NA	NA	NA	T:T	A:A	G:G	G:G	C:C
PI563447/PI569812_P130	2.36818	2.0285	4	T:T	A:A	T:T	NA	NA	NA	T:T	A:A	G:G	G:G	C:C
PI563447/PI569812_P83	1.86989	1.66169	4	NA	NA	T:T	NA	NA	NA	T:T	A:A	NA	G:G	NA
PI563447/PI569812_P77	2.14134	2.15397	4	T:T	NA	T:T	NA	NA	NA	T:T	A:A	G:G	G:G	C:C
PI563447/PI569812_P102	2.19181	2.0825	4	T:T	A:A	T:T	NA	NA	NA	T:T	A:A	G:G	G:G	C:C
PI563447/PI569812_P81	1.84752	2.00434	4	T:T	A:A	T:T	NA	NA	NA	T:T	A:A	G:G	G:G	C:C
PI563447/PI569812_P76	1.17513	1.37172	4	T:T	A:A	T:T	NA	NA	NA	T:T	A:A	G:G	G:G	C:C
PI563447/PI569812_P92	1.98815	1.75098	4	T:T	A:A	T:T	NA	NA	NA	T:T	A:A	G:G	G:G	C:C
PI563447/PI569812_P133	2.3401	2.42272	4	T:T	A:A	T:T	NA	NA	NA	T:T	A:A	G:G	G:G	C:C
PI563447/PI569812_P93	1.80933	1.79906	4	T:T	A:A	T:T	NA	NA	NA	T:T	A:A	G:G	G:G	C:C
PI563447/PI569812_P113	2.12815	1.92752	4	T:T	NA	T:T	NA	NA	NA	T:T	A:A	G:G	G:G	C:C
PI563447/PI569812_P53	2.16671	2.34774	4	T:T	A:A	T:T	NA	NA	NA	T:T	A:A	G:G	G:G	C:C
PI563447/PI569812_P52	2.27539	1.88395	4	T:T	A:A	T:T	NA	NA	NA	T:T	A:A	G:G	G:G	C:C
PI563447/PI569812_P107	1.99369	1.89683	4	T:T	A:A	T:T	NA	NA	NA	T:T	A:A	G:G	G:G	C:C
PI563447/PI569812_P110	1.83007	1.66182	4	T:T	A:A	T:T	NA	NA	NA	T:T	A:A	G:G	G:G	C:C
PI563447/PI569812_P82	2.25867	2.41984	4	T:T	A:A	T:T	NA	NA	NA	T:T	A:A	G:G	G:G	C:C
PI563447/PI569812_P79	1.68304	1.57026	4	T:T	A:A	T:T	NA	NA	NA	T:T	A:A	G:G	G:G	C:C
PI563447/PI569812_P85	3.10085	2.23205	4	T:T	A:A	T:T	NA	NA	NA	T:T	A:A	G:G	G:G	C:C
PI563447/PI569812_P66	2.2402	1.99601	4	T:T	A:A	T:T	NA	NA	NA	T:T	A:A	G:G	G:G	C:C
PI563447/PI569812_P128	1.69214	1.93277	4	T:T	A:A	T:T	NA	NA	NA	T:T	A:A	G:G	G:G	C:C
PI563447/PI569812_P91	1.70062	1.97894	4	T:T	A:A	T:T	NA	NA	NA	T:T	A:A	G:G	G:G	C:C
PI563447/PI569812_P70	1.85802	1.6644	4	T:T	A:A	T:T	NA	NA	NA	T:T	A:A	G:G	G:G	C:C
PI563447/PI569812_P126	1.77647	1.98769	4	T:T	A:A	T:T	NA	NA	NA	T:T	A:A	G:G	G:G	C:C
PI563447/PI569812_P109	2.17901	1.74041	4	T:T	A:A	T:T	NA	NA	NA	T:T	A:A	G:G	G:G	C:C
PI563447/PI569812_P115	2.4989	2.55964	4	T:T	NA	T:T	NA	NA	NA	T:T	A:A	G:G	NA	C:C
PI563447/PI569812_P129	1.67729	1.50677	4	T:T	A:A	T:T	NA	NA	NA	T:T	A:A	G:G	G:G	C:C
PI563447/PI569812_P88	2.34998	2.09144	4	T:T	NA	T:T	NA	NA	NA	T:T	A:A	G:G	G:G	C:C
PI563447/PI569812_P131	2.13856	1.66202	4	T:T	A:A	T:T	NA	NA	NA	T:T	A:A	G:G	G:G	C:C
PI563447/PI569812_P49	2.35796	2.39507	4	T:T	A:A	T:T	NA	NA	NA	T:T	A:A	G:G	G:G	C:C
PI563447/PI569812_P63	2.10083	2.08544	4	T:T	NA	T:T	NA	NA	NA	T:T	A:A	G:G	G:G	C:C
PI563447/PI569812_P124	2.00054	1.66081	4	T:T	A:A	T:T	NA	NA	NA	T:T	A:A	G:G	G:G	C:C
PI563447/PI569812_P94	1.60138	1.69903	4	T:T	NA	T:T	NA	NA	NA	T:T	A:A	G:G	G:G	C:C
PI563447/PI569812_P98	2.67613	2.55413	4	T:T	A:A	T:T	NA	NA	NA	T:T	A:A	G:G	G:G	C:C
PI563447/PI569812_P61	2.19817	2.33561	4	T:T	A:A	T:T	NA	NA	NA	T:T	A:A	G:G	G:G	C:C
PI563447/PI569812_P119	1.93738	2.04568	4	T:T	A:A	T:T	NA	NA	NA	T:T	A:A	G:G	G:G	C:C
PI563447/PI569812_P89	1.64286	1.46926	4	T:T	A:A	T:T	NA	NA	NA	T:T	A:A	G:G	G:G	C:C
PI563447/PI569812_P123	1.82667	1.51489	4	T:T	A:A	T:T	NA	NA	NA	T:T	A:A	G:G	G:G	C:C
PI563447/PI569812_P58	1.87201	1.88363	4	T:T	A:A	T:T	NA	NA	NA	T:T	A:A	G:G	G:G	C:C
PI563447/PI569812_P62	1.76462	2.1096	4	T:T	NA	T:T	NA	NA	NA	T:T	A:A	G:G	G:G	C:C
PI563447/PI569812_P125	2.54743	2.29261	4	T:T	A:A	T:T	NA	NA	NA	T:T	NA	G:G	G:G	C:C
PI563447/PI569812_P97	2.23166	1.90429	4	T:T	NA	T:T	NA	NA	NA	T:T	A:A	G:G	G:G	C:C
PI563447/PI569812_P48	1.9693	2.01433	4	T:T	A:A	T:T	NA	NA	NA	T:T	A:A	G:G	G:G	C:C
PI563447/PI569812_P136	1.66879	1.6676	4	T:T	NA	T:T	NA	NA	NA	T:T	A:A	G:G	G:G	C:C
PI563447/PI569812_P64	1.93532	1.5131	4	T:T	A:A	T:T	NA	NA	NA	T:T	A:A	G:G	G:G	C:C
PI563447/PI569812_P67	2.25524	1.61976	4	T:T	A:G	T:T	NA	NA	NA	T:T	A:A	G:G	G:G	C:C
PI563447/PI569812_P96	2.90186	2.63273	4	T:T	A:A	T:T	NA	NA	NA	T:T	A:A	G:G	G:G	C:C
PI563447/PI569812_P114	3.16965	2.33421	4	T:T	NA	T:T	NA	NA	NA	T:T	A:A	G:G	G:G	C:C
PI563447/PI569812_P99	2.10281	1.96069	4	T:T	A:A	T:T	NA	NA	NA	T:T	A:A	G:G	G:G	NA
PI563447/PI569812_P87	2.36887	2.00699	4	T:T	A:A	T:T	NA	NA	NA	T:T	A:A	G:G	G:G	C:C
PI563447/PI569812_P111	1.81136	2.28483	4	T:T	NA	T:T	NA	NA	NA	T:T	A:A	G:G	G:G	C:C
PI563447/PI569812_P45	2.7506	2.91976	4	T:T	A:A	T:T	NA	NA	NA	T:T	A:A	G:G	G:G	C:C
PI563447/PI569812_P103	2.66227	2.0024	4	T:T	A:A	T:T	NA	NA	NA	T:T	A:A	G:G	G:G	C:C
PI563447/PI569812_P74	1.87118	1.88148	4	T:T	A:A	T:T	NA	NA	NA	T:T	A:A	G:G	G:G	C:C
PI563447/PI569812_P69	2.0966	2.5651	4	T:T	A:A	T:T	NA	NA	NA	T:T	A:A	G:G	G:G	C:C
PI563447/PI569812_P50	2.12046	1.67873	4	T:T	NA	T:T	NA	NA	NA	T:T	A:A	G:G	G:G	C:C
PI563447/PI569812_P104	1.79687	1.58554	4	T:T	A:A	T:T	NA	NA	NA	T:T	A:A	G:G	G:G	C:C
PI563447/PI569812_P36	2.67236	2.64985	4	T:T	NA	T:T	NA	NA	NA	T:T	A:A	G:G	G:G	C:C
PI563447/PI569812_P71	1.97728	2.5435	4	T:T	A:A	T:T	NA	NA	NA	T:T	A:A	G:G	G:G	C:C
PI563447/PI569812_P100	2.48066	2.82745	4	T:T	A:A	T:T	NA	NA	NA	T:T	A:A	G:G	G:G	C:C
PI563447/PI569812_P32	2.20846	2.06353	4	T:T	A:A	T:T	NA	NA	NA	T:T	A:A	G:G	G:G	C:C
PI563447/PI569812_P18	2.89528	2.42927	4	T:T	A:A	T:T	NA	NA	NA	T:T	A:A	G:G	G:G	C:C
PI563447/PI569812_P30	1.82433	2.09238	4	T:T	NA	T:T	NA	NA	NA	T:T	A:A	G:G	G:G	C:C
PI563447/PI569812_P18	2.29324	2.28006	4	T:T	A:A	T:T	NA	NA	NA	T:T	A:A	G:G	G:G	C:C
PI563447/PI569812_P9	1.68454	1.92792	4	T:T	A:A	T:T	NA	NA	NA	T:T	A:A	G:G	G:G	C:C
PI563447/PI569812_P5	2.67164	2.23412	4	T:T	NA	T:T	NA	NA	NA	T:T	A:A	G:G	G:G	C:C
PI563447/PI569812_P22	2.08238	1.99824	4	T:T	NA	T:T	NA	NA	NA	T:T	A:A	G:G	G:G	C:C
PI563447/PI569812_P29	2.34447	1.94682	4	T:T	A:A	T:T	NA	NA	NA	T:T	A:A	G:G	G:G	C:C
PI563447/PI569812_P20	2.21177	2.47902	4	T:T	A:A	T:T	NA	NA	NA	T:T	A:A	G:G	G:G	C:C
PI563447/PI569812_P10	2.00315	2.16082	4	T:T	A:A	T:T	NA	NA	NA	T:T	A:A	G:G	G:G	C:C
PI563447/PI569812_P2	1.62929	1.91788	4	T:T	A:A	T:T	NA	NA	NA	T:T	A:A	G:G	G:G	C:C
PI563447/PI569812_P33	1.92451	1.92995	4	T:T	A:A	T:T	NA	NA	NA	T:T	A:A	G:G	G:G	C:C
PI563447/PI569812_P26	1.74537	1.69607	4	NA	NA	T:T	NA	NA	NA	T:T	A:A	G:G	G:G	C:C
PI585365/PI569812_P51	2.45167	1.54	6	T:T	A:A	T:T	NA	NA	NA	T:T	G:A	A:G	G:G	C:C
PI585365/PI569812_P113	1.46024	0.79815	6	T:T	A:A	T:T	NA	NA	NA	T:T	G:A	A:G	G:G	C:C
PI585365/PI569812_P101	2.08711	1.81406	6	T:T	NA	T:T	NA	NA	NA	T:T	G:A	A:G	G:G	C:C
PI585365/PI569812_P95	2.05772	1.02115	6	T:T	A:A	T:T	NA	NA	NA	T:T	G:G	A:A	G:G	C:C
PI585365/PI569812_P66	1.73118	0.741364	6	T:T	A:A	T:T	NA	NA	NA	T:T	G:G	A:A	G:G	C:C
PI585365/PI569812_P134	1.67194	1.33663	6	T:T	A:A	T:T	NA	NA	NA	T:T	G:A	A:G	G:G	C:C
PI585365/PI569812_P119	2.02563	1.88808	6	NA	A:A	T:T	NA	NA	NA	T:T	G:A	A:G	G:G	C:C
PI585365/PI569812_P121	1.67741	1.70433	6	NA	A:A	T:T	NA	NA	NA	T:T	G:G	A:A	G:G	C:C
PI585365/PI569812_P128	2.14091	1.11676	6	T:T	A:A	T:T	NA	NA	NA	T:T	G:A	A:G	G:G	C:C
PI585365/PI569812_P116	1.67614	1.86874	6	T:T	A:A	T:T	NA	NA	NA	T:T	G:A	A:G	G:G	C:C
PI585365/PI569812_P109	2.25594	2.0917	6	NA	NA	T:T	NA	NA	NA	NA	NA	NA	G:G	NA
PI585365/PI569812_P131	1.75664	1.45129	6	T:T	A:A	T:T	NA	NA	NA	T:T	G:A	A:G	G:G	C:C
PI585365/PI569812_P115	2.41872	1.25019	6	T:T	A:A	T:T	NA	NA	NA	T:T	G:A	A:G	G:G	C:C
PI585365/PI569812_P108	1.52349	1.46665	6	T:T	A:A	T:T	NA	NA	NA	T:T	G:A	A:G	G:G	C:C
PI585365/PI569812_P117	2.26676	1.60709	6	T:T	A:A	T:T	NA	NA	NA	T:T	G:G	A:A	G:G	C:C
PI585365/PI569812_P99	2.11725	1.27173	6	T:T	A:A	T:T	NA	NA	NA	T:T	G:A	A:G	G:G	C:C
PI585365/PI569812_P133	2.34961	1.5611	6	T:T	NA	T:T	NA	NA	NA	T:T	G:G	A:A	G:G	C:C
PI585365/PI569812_P102	1.97446	1.68261	6	T:T	A:A	T:T	NA	NA	NA	T:T	G:A	A:G	G:G	C:C
PI585365/PI569812_P93	1.82383	1.11939	6	T:T	A:A	T:T	NA	NA	NA	T:T	G:A	A:G	G:G	C:C
PI585365/PI569812_P94	1.87339	1.3639	6	T:T	A:A	T:T	NA	NA	NA	T:T	G:A	A:G	G:G	C:C
PI585365/PI569812_P123	2.91762	1.50223	6	T:T	A:A	T:T	NA	NA	NA	T:T	G:A	A:G	G:G	C:C
PI585365/PI569812_P110	1.78251	1.61458	6	T:T	A:A	T:T	NA	NA	NA	T:T	G:G	A:A	G:G	C:C
PI585365/PI569812_P73	2.21568	1.28737	6	T:T	A:A	T:T	NA	NA	NA	T:T	G:A	A:G	G:G	C:C
PI585365/PI569812_P74	1.57329	1.13711	6	T:T	NA	T:T	NA	NA	NA	T:T	G:A	A:G	G:G	C:C
PI585365/PI569812_P59	1.27446	0.925362	6	T:T	NA	T:T	NA	NA	NA	T:T	G:A	NA	G:G	C:C
PI585365/PI569812_P87	1.18624	1.01682	6	T:T	A:A	T:T	NA	NA	NA	T:T	G:A	A:G	G:G	C:C
PI585365/PI569812_P120	2.50517	2.89648	6	T:T	A:A	T:T	NA	NA	NA	T:T	A:A	G:G	G:G	C:C
PI585365/PI569812_P49	1.91779	1.53577	6	T:T	NA	T:T	NA	NA	NA	T:T	G:A	A:G	G:G	C:C
PI585365/PI569812_P112	2.30888	1.67441	6	T:T	NA	T:T	NA	NA	NA	T:T	G:G	A:A	G:G	C:C
PI585365/PI569812_P114	1.72033	1.29942	6	T:T	A:A	T:T	NA	NA	NA	T:T	G:A	A:G	G:G	C:C
PI585365/PI569812_P90	2.42156	1.96562	6	T:T	A:A	T:T	NA	NA	NA	T:T	G:A	A:G	G:G	C:C
PI585365/PI569812_P103	1.25001	0.872834	6	T:T	A:A	T:T	NA	NA	NA	T:T	G:G	A:A	G:G	C:C
PI585365/PI569812_P107	1.36627	1.0276	6	T:T	A:A	T:T	NA	NA	NA	T:T	NA	A:G	G:G	C:C
PI585365/PI569812_P98	2.79337	2.48211	6	T:T	A:A	T:T	NA	NA	NA	T:T	G:G	A:A	G:G	C:C
PI585365/PI569812_P91	1.74654	1.07492	6	T:T	A:A	T:T	NA	NA	NA	T:T	G:A	NA	G:G	C:C
PI585365/PI569812_P92	2.3594	1.39588	6	T:T	NA	T:T	NA	NA	NA	T:T	G:A	NA	G:G	C:C
PI585365/PI569812_P111	1.58779	1.23235	6	T:T	A:A	T:T	NA	NA	NA	T:T	A:A	G:G	G:G	C:C
PI585365/PI569812_P122	2.12797	1.61415	6	T:T	A:A	T:T	NA	NA	NA	T:T	A:A	G:G	G:G	C:C
PI585365/PI569812_P88	1.69363	1.08446	6	T:T	A:A	T:T	NA	NA	NA	T:T	G:G	A:A	G:G	C:C
PI585365/PI569812_P96	2.58727	2.92554	6	T:T	A:A	T:T	NA	NA	NA	T:T	G:A	A:G	G:G	C:C
PI585365/PI569812_P89	2.15521	1.67937	6	T:T	A:A	T:T	NA	NA	NA	T:T	G:A	A:G	G:G	C:C
PI585365/PI569812_P106	2.32123	1.98408	6	NA	NA	T:T	NA	NA	NA	T:T	G:A	NA	G:G	C:C
PI585365/PI569812_P69	2.09623	1.69462	6	NA	NA	T:T	NA	NA	NA	NA	G:A	A:A	G:G	NA
PI585365/PI569812_P57	1.4612	1.33918	6	T:T	A:A	T:T	NA	NA	NA	T:T	G:A	A:G	G:G	C:C
PI585365/PI569812_P82	2.02981	1.39687	6	T:T	A:A	T:T	NA	NA	NA	T:T	G:A	A:G	G:G	C:C
PI585365/PI569812_P76	2.16919	1.70589	6	T:T	A:A	T:T	NA	NA	NA	T:T	G:A	A:G	G:G	C:C
PI585365/PI569812_P53	2.13499	1.31452	6	T:T	A:A	T:T	NA	NA	NA	T:T	G:G	A:A	G:G	C:C
PI585365/PI569812_P97	1.25079	0.959022	6	T:T	NA	T:T	NA	NA	NA	T:T	G:A	A:G	G:G	C:C
PI585365/PI569812_P100	2.07083	1.44949	6	T:T	A:A	T:T	NA	NA	NA	T:T	A:A	G:G	G:G	C:C
PI585365/PI569812_P138	1.60117	1.08047	6	NA	A:A	T:T	NA	NA	NA	T:T	G:A	A:G	G:G	C:C
PI585365/PI569812_P150	1.52155	1.12752	6	T:T	A:A	T:T	NA	NA	NA	T:T	G:G	A:A	G:G	C:C
PI585365/PI569812_P125	1.50743	1.4115	6	T:T	NA	T:T	NA	NA	NA	T:T	G:G	A:A	G:G	C:C
PI585365/PI569812_P104	1.99858	1.40561	6	T:T	A:A	T:T	NA	NA	NA	T:T	G:A	A:G	G:G	C:C
PI585365/PI569812_P118	2.21252	1.44172	6	T:T	A:A	T:T	NA	NA	NA	T:T	A:A	G:G	G:G	C:C
PI585365/PI569812_P61	2.3371	1.33883	6	T:T	NA	T:T	NA	NA	NA	T:T	A:A	NA	G:G	C:C
PI585365/PI569812_P83	1.45071	0.953105	6	T:T	A:A	T:T	NA	NA	NA	T:T	G:A	A:G	G:G	C:C
PI585365/PI569812_P149	1.77165	0.957117	6	T:T	NA	T:T	NA	NA	NA	T:T	G:A	A:G	G:G	C:C
PI585365/PI569812_P132	1.69705	1.42988	6	T:T	A:A	T:T	NA	NA	NA	T:T	G:A	A:G	G:G	C:C
PI585365/PI569812_P50	1.91579	2.48315	6	T:T	A:A	T:T	NA	NA	NA	T:T	G:A	A:G	G:G	C:C
PI585365/PI569812_P67	2.46854	1.32361	6	T:T	NA	T:T	NA	NA	NA	T:T	G:A	A:G	G:G	C:C
PI585365/PI569812_P80	1.55984	1.37045	6	T:T	A:A	T:T	NA	NA	NA	T:T	G:G	A:A	G:G	C:C
PI585365/PI569812_P75	1.65218	1.78785	6	T:T	A:A	T:T	NA	NA	NA	T:T	A:A	G:G	G:G	C:C
PI585365/PI569812_P46	1.66706	1.40994	6	T:T	A:A	T:T	NA	NA	NA	T:T	A:A	G:G	G:G	C:C
PI585365/PI569812_P18	1.66342	1.41677	6	T:T	A:A	T:T	NA	NA	NA	T:T	A:A	G:G	G:G	C:C
PI585365/PI569812_P67	1.32984	1.16448	6	T:T	NA	T:T	NA	NA	NA	T:T	G:A	A:G	G:G	C:C
PI585365/PI569812_P41	2.31543	1.84926	6	T:T	A:A	T:T	NA	NA	NA	T:T	G:A	A:G	G:G	C:C
PI585365/PI569812_P30	2.21081	2.05002	6	NA	A:G	T:T	NA	NA	NA	T:T	G:A	A:G	G:G	C:C
PI585365/PI569812_P29	1.99172	1.57615	6	NA	A:G	T:T	NA	NA	NA	T:T	G:A	A:G	G:G	C:C
PI585365/PI569812_P3	1.98496	1.50114	6	T:T	NA	T:T	NA	NA	NA	T:T	G:A	A:G	G:G	C:C
PI585365/PI569812_P8	1.51282	0.8354	6	T:T	A:A	T:T	NA	NA	NA	T:T	A:A	G:G	G:G	C:C
PI585365/PI569812_P85	1.65804	1.62685	6	NA	NA	NA	NA	NA	NA	NA	NA	NA	G:G	NA
PI585365/PI569812_P77	1.70605	1.43083	6	T:T	A:A	T:T	NA	NA	NA	T:T	G:A	A:G	G:G	C:C
PI585365/PI569812_P48	2.08768	1.62526	6	T:T	A:A	T:T	NA	NA	NA	T:T	G:A	A:G	G:G	C:C
PI585365/PI569812_P47	2.11948	1.84948	6	T:T	A:A	T:T	NA	NA	NA	T:T	G:A	A:G	G:G	C:C
PI585365/PI569812_P79	1.9731	1.33612	6	T:T	A:A	T:T	NA	NA	NA	T:T	G:G	A:A	G:G	C:C
PI585365/PI569812_P136	1.76017	1.49142	6	NA	A:A	T:T	NA	NA	NA	T:T	G:G	A:A	G:G	C:C
PI585365/PI569812_P130	3.46102	2.29913	6	T:T	A:A	T:T	NA	NA	NA	T:T	A:A	NA	G:G	C:C
PI585365/PI569812_P126	1.52075	1.76247	6	T:T	NA	T:T	NA	NA	NA	T:T	A:A	G:G	G:G	C:C
PI585365/PI569812_P71	2.19164	1.46608	6	T:T	A:A	T:T	NA	NA	NA	T:T	G:A	A:G	G:G	C:C
PI585365/PI569812_P127	1.70504	1.8136	6	NA	NA	T:T	NA	NA	NA	T:T	NA	A:A	G:G	C:C
PI585365/PI569812_P148	2.65484	1.95105	6	T:T	A:A	NA	NA	NA	NA	T:T	G:A	A:G	G:G	C:C
PI585365/PI569812_P56	1.70349	1.24868	6	T:T	A:A	T:T	NA	NA	NA	NA	G:A	A:G	G:G	C:C
PI585365/PI569812_P63	1.83962	1.37741	6	T:T	A:A	T:T	NA	NA	NA	T:T	A:A	G:G	G:G	C:C
PI585365/PI569812_P55	2.14826	2.62787	6	T:T	A:A	T:T	NA	NA	NA	T:T	G:G	A:A	G:G	C:C
PI585365/PI569812_P62	1.60698	1.57993	6	T:T	A:A	T:T	NA	NA	NA	T:T	G:A	A:G	G:G	C:C
PI585365/PI569812_P78	2.05545	1.42179	6	T:T	A:A	T:T	NA	NA	NA	T:T	G:A	A:G	G:G	C:C
PI585365/PI569812_P54	2.42799	1.70162	6	T:T	A:A	T:T	NA	NA	NA	T:T	A:A	NA	G:G	C:C
PI585365/PI569812_P70	2.145	1.54975	6	T:T	A:A	T:T	NA	NA	NA	T:T	G:A	A:G	G:G	C:C
PI585365/PI569812_P64	2.33026	2.03097	6	T:T	A:A	T:T	NA	NA	NA	T:T	G:A	A:G	G:G	C:C
PI585365/PI569812_P81	1.18266	1.3143	6	T:T	A:A	T:T	NA	NA	NA	T:T	G:A	A:G	G:G	C:C
PI585365/PI569812_P28	1.69811	1.08841	6	T:T	NA	T:T	NA	NA	NA	T:T	A:A	G:G	G:G	C:C
PI585365/PI569812_P13	1.5261	1.13044	6	T:T	A:A	T:T	NA	NA	NA	T:T	G:G	A:A	G:G	C:C
PI585365/PI569812_P27	1.12229	0.930034	6	NA	A:A	T:T	NA	NA	NA	T:T	NA	A:G	G:G	C:C
PI585365/PI569812_P7	1.85152	1.62308	6	T:T	NA	T:T	NA	NA	NA	T:T	G:A	A:G	G:G	NA
PI585365/PI569812_P5	2.02656	1.27961	6	T:T	A:A	T:T	NA	NA	NA	T:T	G:A	A:G	G:G	C:C
PI585365/PI569812_P72	1.85999	1.81148	6	T:T	A:A	T:T	NA	NA	NA	T:T	G:A	NA	G:G	C:C
PI585365/PI569812_P43	2.04659	1.5311	6	T:T	A:A	T:T	NA	NA	NA	T:T	G:A	A:G	G:G	C:C
PI585365/PI569812_P84	2.03298	1.91984	6	T:T	NA	T:T	NA	NA	NA	T:T	A:A	NA	G:G	NA
PI585365/PI569812_P146	2.10509	1.01458	6	T:T	A:A	T:T	NA	NA	NA	T:T	G:A	A:G	G:G	C:C
PI585365/PI569812_P129	2.20446	1.37654	6	T:T	NA	T:T	NA	NA	NA	T:T	G:A	A:G	G:G	C:C
PI585365/PI569812_P26	2.05642	1.139	6	T:T	A:A	T:T	NA	NA	NA	T:T	G:A	A:G	G:G	C:C
PI585365/PI569812_P12	2.95932	1.90748	6	T:T	A:A	T:T	NA	NA	NA	T:T	G:A	A:G	G:G	C:C
PI585365/PI569812_P1	2.33327	1.37849	6	T:T	NA	T:T	NA	NA	NA	T:T	G:A	A:G	G:G	C:C
PI585365/PI569812_P16	2.09105	1.55956	6	NA	NA	T:T	NA	NA	NA	T:T	A:A	NA	G:G	C:C
PI585365/PI569812_P21	1.23117	0.942986	6	T:T	A:A	T:T	NA	NA	NA	T:T	G:A	A:G	G:G	C:C
PI585365/PI569812_P105	1.59874	1.64826	6	T:T	A:A	T:T	NA	NA	NA	T:T	G:A	A:G	G:G	C:C
PI585365/PI569812_P2	2.30957	1.71268	6	T:T	A:A	T:T	NA	NA	NA	T:T	A:A	G:G	G:G	C:C
PI585365/PI569812_P19	1.98023	1.6137	6	T:T	A:A	T:T	NA	NA	NA	T:T	A:A	G:G	G:G	C:C
PI585365/PI569812_P31	1.64288	1.32594	6	T:T	NA	T:T	NA	NA	NA	T:T	G:A	A:G	G:G	C:C
PI585365/PI569812_P32	1.97934	1.24823	6	NA	NA	T:T	NA	NA	NA	T:T	G:G	NA	G:G	C:C
PI585365/PI569812_P23	1.91653	1.35669	6	T:T	A:A	T:T	NA	NA	NA	T:T	G:G	A:A	G:G	C:C
PI585365/PI569812_P34	1.58831	1.56093	6	T:T	A:A	T:T	NA	NA	NA	T:T	G:A	A:G	G:G	C:C
PI585365/PI569812_P37	1.55451	1.81931	6	T:T	A:G	T:T	NA	NA	NA	T:T	G:A	A:G	G:G	C:C
PI585365/PI569812_P33	1.88317	1.32076	6	T:T	A:A	T:T	NA	NA	NA	T:T	A:A	G:G	G:G	C:C
PI585365/PI569812_P35	2.75862	1.65835	6	T:T	A:A	T:T	NA	NA	NA	T:T	NA	NA	G:G	C:C
PI585365/PI569812_P38	2.41807	2.57823	6	T:T	NA	T:T	NA	NA	NA	T:T	G:G	A:A	G:G	C:C
PI585365/PI569812_P36	1.6313	1.38093	6	T:T	NA	T:T	NA	NA	NA	T:T	G:G	A:A	G:G	C:C
PI585365/PI569812_P20	1.25041	0.821112	6	T:T	A:A	T:T	NA	NA	NA	T:T	G:G	A:A	G:G	C:C
PI585365/PI569812_P9	2.01664	1.04595	6	T:T	NA	T:T	NA	NA	NA	T:T	A:A	G:G	G:G	C:C
PI585365/PI569812_P140	2.15974	2.24046	6	T:T	A:A	T:T	NA	NA	NA	T:T	A:A	G:G	G:G	C:C
PI585365/PI569812_P143	2.16081	1.14198	6	T:T	NA	T:T	NA	NA	NA	T:T	G:A	A:G	G:G	C:C
PI585365/PI569812_P137	1.67222	1.26324	6	T:T	A:A	T:T	NA	NA	NA	T:T	G:A	A:G	G:G	C:C
PI585365/PI569812_P145	2.582	1.44957	6	T:T	A:A	T:T	NA	NA	NA	T:T	A:A	G:G	G:G	C:C
PI585365/PI569812_P142	1.14219	1.15921	6	T:T	NA	T:T	NA	NA	NA	T:T	G:A	A:G	G:G	C:C
PI585365/PI569812_P52	2.851	3.38481	6	T:T	A:A	T:T	NA	NA	NA	T:T	G:A	A:G	G:G	C:C
PI585365/PI569812_P60	1.93496	1.80028	6	T:T	A:A	T:T	NA	NA	NA	NA	G:G	A:A	G:G	C:C
PI585365/PI569812_P68	1.3196	0.924885	6	T:T	A:A	T:T	NA	NA	NA	T:T	G:A	NA	G:G	C:C
PI585365/PI569812_P22	2.70275	2.17334	6	T:T	A:A	T:T	NA	NA	NA	T:T	A:A	NA	G:G	C:C
PI585365/PI569812_P25	2.19222	1.29372	6	NA	A:A	T:T	NA	NA	NA	T:T	G:A	A:G	G:G	C:C
PI585365/PI569812_P4	1.75421	1.05528	6	T:T	A:G	T:T	NA	NA	NA	T:T	G:A	A:G	G:G	C:C
PI585365/PI569812_P17	1.93055	1.22258	6	NA	A:A	T:T	NA	NA	NA	T:T	A:A	NA	G:G	C:C
PI585365/PI569812_P24	3.01263	2.92069	6	T:T	A:A	T:T	NA	NA	NA	T:T	G:G	A:A	G:G	C:C
PI585365/PI569812_P15	1.94445	1.35692	6	T:T	A:A	T:T	NA	NA	NA	T:T	G:A	A:G	G:G	C:C
PI585365/PI569812_P11	2.17526	1.22871	6	NA	NA	T:T	NA	NA	NA	T:T	G:A	NA	G:G	C:C
PI585365/PI569812_P42	2.10423	1.94361	6	T:T	NA	T:T	NA	NA	NA	T:T	G:A	A:G	G:G	C:C
PI585365/PI569812_P39	2.14685	1.34516	6	T:T	NA	T:T	NA	NA	NA	T:T	NA	G:G	G:G	C:C
PI585365/PI569812_P135	2.51874	1.15705	6	T:T	A:A	T:T	NA	NA	NA	T:T	G:A	A:G	G:G	C:C
PI585365/PI569812_P86	2.19458	1.19406	6	NA	NA	T:T	NA	NA	NA	T:T	G:G	A:A	G:G	C:C
PI585365/PI569812_P141	1.88892	2.04913	6	T:T	A:A	T:T	NA	NA	NA	T:T	G:A	A:G	G:G	C:C
PI585365/PI569812_P105	2.3508	1.07722	6	T:T	A:A	T:T	NA	NA	NA	T:T	G:A	A:G	G:G	C:C
PI585365/PI569812_P58	1.89047	1.57931	6	T:T	NA	T:T	NA	NA	NA	T:T	G:A	A:G	G:G	C:C
PI510917/PI585369_P33	2.00426	1.19595	2	T:C	G:G	C:C	NA	NA	NA	T:C	G:A	A:G	G:G	C:C
PI510917/PI585369_P36	1.07012	0.713511	2	C:C	G:G	T:C	NA	NA	NA	C:C	G:G	A:A	G:G	C:C
PI510917/PI585369_P32	1.43722	0.920177	2	T:C	G:G	C:C	NA	NA	NA	T:C	G:A	A:G	G:G	C:C
PI510917/PI585369_P31	1.47822	0.926757	2	NA	G:G	T:T	NA	NA	NA	T:C	G:G	A:A	G:G	C:C
PI510917/PI585369_P115	2.07512	1.10128	2	NA	G:G	C:C	NA	NA	NA	C:C	G:A	A:G	G:G	C:C
PI510917/PI585369_P83	1.28715	0.877425	2	C:C	G:G	T:C	NA	NA	NA	C:C	G:G	A:A	G:G	C:C
PI510917/PI585369_P84	1.07879	0.943124	2	T:C	G:G	T:C	NA	NA	NA	T:C	G:A	A:G	G:G	C:C
PI510917/PI585369_P118	1.49501	0.942177	2	T:C	G:G	T:T	NA	NA	NA	T:C	G:A	A:G	G:G	C:C
PI510917/PI585369_P20	1.89721	1.77823	2	T:T	NA	T:T	NA	NA	NA	T:T	G:A	A:G	G:G	C:C
PI510917/PI585369_P19	1.6343	1.22333	2	T:C	G:G	T:C	NA	NA	NA	T:C	G:A	A:G	G:G	C:C
PI510917/PI585369_P11	1.92196	1.92356	2	T:T	A:A	T:C	NA	NA	NA	T:T	A:A	G:G	G:G	C:C
PI510917/PI585369_P23	1.90249	0.900469	2	T:C	G:G	T:T	NA	NA	NA	T:C	G:A	A:G	G:G	C:C
PI510917/PI585369_P38	2.55387	2.16719	2	T:T	A:G	C:C	NA	NA	NA	T:T	G:A	A:G	G:G	C:C
PI510917/PI585369_P21	0.983223	0.833362	2	T:C	NA	T:C	NA	NA	NA	T:C	G:A	A:G	G:G	C:C
PI510917/PI585369_P56	1.22764	0.742525	2	C:C	G:G	C:C	NA	NA	NA	C:C	G:G	A:A	G:G	C:C
PI510917/PI585369_P107	1.74791	1.49353	2	T:T	A:A	C:C	NA	NA	NA	T:T	G:A	A:G	G:G	C:C
PI510917/PI585369_P24	1.07573	0.912932	2	T:C	G:G	C:C	NA	NA	NA	T:C	G:G	A:A	G:G	C:C
PI510917/PI585369_P87	2.58847	2.23982	2	T:T	A:G	T:C	NA	NA	NA	T:T	G:A	A:G	G:G	C:C
PI510917/PI585369_P101	1.07345	0.916149	2	NA	G:G	T:C	NA	NA	NA	T:C	G:A	A:G	G:G	C:C
PI510917/PI585369_P96	1.37152	0.834631	2	T:C	G:G	T:C	NA	NA	NA	T:C	G:A	A:G	G:G	C:C
PI510917/PI585369_P85	1.7308	1.407	2	T:T	NA	C:C	NA	NA	NA	T:T	G:A	A:G	G:G	C:C
PI510917/PI585369_P98	1.30191	1.39821	2	NA	NA	T:T	NA	NA	NA	T:T	G:A	A:G	G:G	C:C
PI510917/PI585369_P89	0.996347	0.779882	2	NA	G:G	NA	NA	NA	NA	C:C	A:A	G:G	G:G	C:C
PI510917/PI585369_P110	1.43347	1.33272	2	T:T	A:A	NA	NA	NA	NA	T:T	G:A	A:G	G:G	C:C
PI510917/PI585369_P103	1.37627	1.15476	2	T:T	NA	T:T	NA	NA	NA	T:T	G:A	A:G	NA	C:C
PI510917/PI585369_P92	2.25186	2.28841	2	T:T	A:G	T:C	NA	NA	NA	T:T	A:A	G:G	G:G	C:C
PI510917/PI585369_P104	2.0759	2.05157	2	T:T	A:A	C:C	NA	NA	NA	T:T	A:A	G:G	G:G	C:C
PI510917/PI585369_P82	1.03266	0.705758	2	C:C	G:G	T:C	NA	NA	NA	C:C	G:G	A:A	G:G	C:C
PI510917/PI585369_P86	1.53526	1.43187	2	T:T	NA	C:C	NA	NA	NA	T:T	G:A	A:G	G:G	C:C
PI510917/PI585369_P117	2.06622	1.96628	2	T:T	A:A	T:C	NA	NA	NA	T:T	G:A	A:G	G:G	C:C
PI510917/PI585369_P100	1.54199	1.58882	2	NA	A:G	T:C	NA	NA	NA	T:T	G:A	A:G	G:G	C:C
PI510917/PI585369_P105	1.82809	1.46954	2	T:T	NA	T:C	NA	NA	NA	T:T	G:A	A:G	G:G	C:C
PI510917/PI585369_P99	1.60192	1.04651	2	C:C	G:G	T:T	NA	NA	NA	T:C	G:A	A:G	G:G	C:C
PI510917/PI585369_P109	1.11763	0.867895	2	T:C	G:G	T:T	NA	NA	NA	T:C	G:G	A:A	G:G	C:C
PI510917/PI585369_P73	1.50681	1.71889	2	T:T	A:G	T:T	NA	NA	NA	T:C	G:A	A:G	G:G	C:C
PI510917/PI585369_P112	2.4877	1.18959	2	T:C	G:G	T:C	NA	NA	NA	T:C	G:A	A:G	G:G	C:C
PI510917/PI585369_P78	2.50116	1.31028	2	T:C	G:G	T:T	NA	NA	NA	T:C	G:A	A:G	G:G	NA
PI510917/PI585369_P97	1.50148	0.835294	2	T:C	G:G	T:C	NA	NA	NA	T:C	G:A	A:G	G:G	C:C
PI510917/PI585369_P114	1.25093	0.831581	2	C:C	G:G	NA	NA	NA	NA	NA	G:G	A:A	G:G	C:C
PI510917/PI585369_P93	2.10197	1.41815	2	T:C	G:G	C:C	NA	NA	NA	T:C	A:A	G:G	G:G	C:C
PI510917/PI585369_P79	1.95333	1.32291	2	T:T	G:G	T:C	NA	NA	NA	T:C	G:A	A:G	G:G	C:C
PI510917/PI585369_P108	1.40693	1.78683	2	T:T	A:G	T:T	NA	NA	NA	T:T	G:A	A:G	G:G	C:C
PI510917/PI585369_P90	1.45881	0.830146	2	C:C	G:G	NA	NA	NA	NA	C:C	G:G	A:A	G:G	C:C
PI510917/PI585369_P106	1.81741	1.02118	2	C:C	G:G	T:C	NA	NA	NA	C:C	G:A	A:G	G:G	C:C
PI510917/PI585369_P102	1.61884	1.38561	2	T:C	G:G	T:T	NA	NA	NA	T:C	G:A	A:G	G:G	C:C
PI510917/PI585369_P88	1.73806	1.05171	2	C:C	G:G	T:C	NA	NA	NA	C:C	G:A	A:G	G:G	C:C
PI510917/PI585369_P81	1.22942	1.04457	2	T:C	G:G	T:C	NA	NA	NA	T:C	G:A	A:G	G:G	C:C
PI510917/PI585369_P111	2.46983	2.593	2	NA	A:G	T:C	NA	NA	NA	T:T	A:A	G:G	G:G	C:C
PI510917/PI585369_P37	1.53815	0.8362	2	T:C	G:G	T:C	NA	NA	NA	T:C	G:A	A:G	G:G	C:C
PI510917/PI585369_P18	1.48703	0.865867	2	NA	G:G	T:C	NA	NA	NA	T:T	A:A	NA	G:G	C:C
PI510917/PI585369_P27	1.32491	1.16384	2	T:C	NA	T:T	NA	NA	NA	T:T	A:A	G:G	G:G	C:C
PI510917/PI585369_P35	1.30315	0.833282	2	C:C	G:G	T:C	NA	NA	NA	NA	G:G	A:A	G:G	C:C
PI510917/PI585369_P15	2.77967	1.73359	2	T:C	NA	T:C	NA	NA	NA	T:C	A:A	G:G	G:G	C:C
PI510917/PI585369_P28	1.92496	2.11471	2	T:T	A:G	C:C	NA	NA	NA	T:C	G:A	A:G	G:G	C:C
PI510917/PI585369_P30	1.85571	0.926655	2	T:C	NA	C:C	NA	NA	NA	T:C	G:G	A:A	G:G	C:C
PI510917/PI585369_P17	2.22006	1.50643	2	T:C	G:G	T:C	NA	NA	NA	T:C	G:A	A:G	G:G	C:C
PI510917/PI585369_P66	1.76724	1.18342	2	T:T	A:A	C:C	NA	NA	NA	T:T	G:A	A:G	G:G	C:C
PI510917/PI585369_P70	2.47563	0.905657	2	C:C	G:G	C:C	NA	NA	NA	C:C	G:G	A:A	G:G	C:C
PI510917/PI585369_P69	2.23562	1.76956	2	T:T	A:A	C:C	NA	NA	NA	T:T	A:A	G:G	G:G	C:C
PI510917/PI585369_P67	1.36663	0.827144	2	T:C	G:G	T:C	NA	NA	NA	T:C	A:A	G:G	G:G	C:C
PI510917/PI585369_P76	1.33908	0.919353	2	T:T	G:G	T:C	NA	NA	NA	T:C	G:A	A:G	G:G	C:C
PI510917/PI585369_P60	1.78782	1.80228	2	NA	A:G	T:C	NA	NA	NA	T:T	A:A	G:G	G:G	C:C
PI510917/PI585369_P77	1.87539	1.9817	2	T:T	A:A	T:C	NA	NA	NA	T:T	G:A	A:G	G:G	C:C
PI510917/PI585369_P58	1.95845	1.71626	2	T:T	A:A	C:C	NA	NA	NA	T:T	G:A	A:G	G:G	C:C
PI510917/PI585369_P59	1.41101	1.56053	2	NA	A:G	T:T	NA	NA	NA	T:T	G:A	A:G	G:G	C:C
PI510917/PI585369_P57	1.45015	0.923363	2	T:C	G:G	C:C	NA	NA	NA	T:C	G:A	A:G	G:G	C:C
PI510917/PI585369_P44	1.20392	0.77616	2	C:C	G:G	C:C	NA	NA	NA	C:C	G:G	A:A	G:G	C:C
PI510917/PI585369_P63	1.0732	0.679404	2	C:C	G:G	T:T	NA	NA	NA	C:C	NA	A:A	G:G	C:C
PI510917/PI585369_P62	1.60167	1.79544	2	NA	G:G	T:C	NA	NA	NA	NA	A:A	NA	G:G	C:C
PI510917/PI585369_P68	1.54465	1.34536	2	T:C	G:G	C:C	NA	NA	NA	T:C	G:A	A:G	G:G	C:C
PI510917/PI585369_P45	1.02352	1.06209	2	T:C	G:G	T:C	NA	NA	NA	T:C	A:A	G:G	G:G	C:C
PI510917/PI585369_P42	1.67279	0.89369	2	T:C	G:G	T:T	NA	NA	NA	C:C	G:A	A:G	G:G	C:C
PI510917/PI585369_P72	1.27709	0.687756	2	C:C	G:G	T:C	NA	NA	NA	C:C	G:A	A:G	G:G	C:C
PI510917/PI585369_P53	2.40834	1.03372	2	T:C	G:G	T:C	NA	NA	NA	T:C	A:A	G:G	G:G	C:C
PI510917/PI585369_P48	1.34764	0.725906	2	C:C	G:G	T:C	NA	NA	NA	C:C	G:G	A:A	G:G	C:C
PI510917/PI585369_P64	1.84368	1.38411	2	NA	NA	T:C	NA	NA	NA	T:C	G:A	A:G	G:G	C:C
PI510917/PI585369_P43	2.73287	2.10203	2	T:T	NA	T:C	NA	NA	NA	T:T	A:A	G:G	G:G	C:C
PI510917/PI585369_P47	0.963583	0.69764	2	C:C	G:G	NA	NA	NA	NA	C:C	G:G	A:A	G:G	C:C
PI510917/PI585369_P52	1.65246	1.34154	2	T:C	G:G	C:C	NA	NA	NA	T:C	A:A	G:G	G:G	C:C
PI510917/PI585369_P54	1.45068	1.1199	2	T:C	G:G	T:C	NA	NA	NA	T:C	G:A	A:G	G:G	C:C
PI510917/PI585369_P46	1.60843	1.27715	2	T:C	G:G	T:T	NA	NA	NA	T:C	G:A	A:G	G:G	C:C
PI510917/PI585369_P41	1.76153	1.02762	2	T:C	G:G	C:C	NA	NA	NA	T:C	G:G	A:A	G:G	C:C
PI510917/PI585369_P39	2.92817	1.0165	2	T:C	G:G	T:C	NA	NA	NA	T:C	G:A	A:G	G:G	C:C
PI510917/PI585369_P40	1.31988	0.72336	2	C:C	G:G	T:T	NA	NA	NA	C:C	G:G	A:A	G:G	C:C
PI510917/PI585369_P49	1.65971	1.31996	2	T:C	G:G	T:C	NA	NA	NA	T:C	G:G	A:A	G:G	C:C
PI510917/PI585369_P14	1.71755	0.762848	2	T:C	G:G	T:C	NA	NA	NA	T:C	A:A	G:G	G:G	C:C
PI510917/PI585369_P16	1.05921	0.643044	2	C:C	G:G	T:T	NA	NA	NA	T:C	G:G	A:A	G:G	C:C
PI510917/PI585369_P26	1.66413	1.4119	2	NA	NA	T:C	NA	NA	NA	T:T	A:A	G:G	G:G	C:C
PI510917/PI585369_P25	2.22952	1.75417	2	T:C	A:G	T:C	NA	NA	NA	T:T	G:A	A:G	G:G	C:C
PI510917/PI585369_P22	1.48367	1.0882	2	T:C	G:G	T:T	NA	NA	NA	T:C	G:A	A:G	G:G	C:C
PI510917/PI585369_P29	1.79917	1.04945	2	C:C	G:G	T:C	NA	NA	NA	T:C	G:A	A:G	G:G	C:C
PI510917/PI585369_P8	1.12066	0.799701	2	T:C	G:G	T:C	NA	NA	NA	T:C	G:A	A:G	G:G	C:C
PI510917/PI585369_P61	1.59584	1.22223	2	T:C	NA	T:T	NA	NA	NA	T:C	G:A	A:G	G:G	C:C
PI510917/PI585369_P3	1.82426	1.07022	2	C:C	G:G	T:C	NA	NA	NA	C:C	G:G	A:A	G:G	C:C
PI510917/PI585369_P6	2.41734	2.09369	2	NA	NA	T:T	NA	NA	NA	T:T	G:A	A:G	G:G	C:C
PI510917/PI585369_P4	2.31956	1.23781	2	T:C	G:G	C:C	NA	NA	NA	T:C	G:A	A:G	G:G	C:C
PI510917/PI585369_P12	1.55656	0.875445	2	T:C	G:G	C:C	NA	NA	NA	T:C	G:A	A:G	G:G	C:C
PI510917/PI585369_P7	0.97169	0.580864	2	C:C	NA	T:T	NA	NA	NA	C:C	G:G	A:A	G:G	C:C
PI510917/PI585369_P5	2.16095	1.59699	2	T:T	A:G	T:C	NA	NA	NA	T:T	G:A	A:G	G:G	C:C
PI510917/PI585369_P9	1.17849	0.722021	2	NA	G:G	T:C	NA	NA	NA	T:C	G:G	A:A	G:G	C:C
PI510917/PI585369_P55	1.02219	1.02	2	T:C	NA	T:C	NA	NA	NA	T:C	G:A	A:G	G:G	C:C
PI510917/PI585369_P94	1.22736	1.16577	2	T:C	NA	T:T	NA	NA	NA	T:C	G:A	A:G	G:G	C:C
PI510917/PI585369_P80	2.37845	0.840831	2	C:C	G:G	C:C	NA	NA	NA	C:C	G:G	A:A	G:G	C:C
PI510917/PI585369_P113	1.97942	1.07147	2	T:C	G:G	T:T	NA	NA	NA	T:C	A:A	G:G	G:G	C:C
PI510917/PI585369_P116	1.25519	0.712746	2	C:C	G:G	T:C	NA	NA	NA	C:C	G:A	A:G	G:G	C:C
PI510917/PI585369_P34	1.1432	0.672301	2	C:C	G:G	T:C	NA	NA	NA	C:C	G:G	A:A	G:G	C:C
PI563430	2.17708	0.931968	Parental	C:C	G:G	T:T	NA	NA	NA	C:C	G:G	A:A	G:G	C:C
PI585369	1.91841	1.41806	Parental	T:T	A:A	C:C	NA	NA	NA	T:T	A:A	G:G	G:G	C:C
PI569812	1.7212	1.93174	Parental	T:C	G:G	NA	NA	NA	NA	T:C	G:A	A:G	G:G	C:C
PI562777	1.25102	1.15876	Parental	T:T	A:A	T:T	NA	NA	NA	T:T	A:A	G:G	G:G	C:C
PI585365	0.826804	0.886201	Parental	C:C	G:G	T:T	NA	NA	NA	NA	G:G	A:A	G:G	C:C
PI563447	1.04589	1.38105	Parental	T:T	A:A	T:T	NA	NA	NA	T:T	A:A	G:G	G:G	C:C
PI585348	2.62638	1.73855	Parental	T:T	A:A	T:T	NA	NA	NA	T:T	A:A	G:G	G:G	C:C
PI510917	0.683402	0.520398	Parental	C:C	G:G	T:T	NA	NA	NA	C:C	G:G	A:A	G:G	C:C

## Sheet: Table S8
Supplementary Table S8: KASP marker genotype calls and carotenoid content (HPLC method II) for the diverse global germplasm
Accession	Lutein (μg.g)	Zeaxanthin (μg.g)	Bcarotene (μg.g)	snpSB00264/ ZEP	snpSB00265/ZEP	snpSB00266/MDS	snpSB00267/QTL	snpSB00268/QTL	snpSB00277/QTL	snpSB00279/crtZ	snpSB00280/crtZ	snpSB00282/crtZ
PI197462_2	1.23892	0.445947	0.14533	C:C	G:G	C:C	A:A	C:C	C:C	G:G	A:A	C:C
PI197462_3	1.22745	0.474482	0.140123	C:C	G:G	C:C	A:A	C:C	C:C	G:G	A:A	C:C
PI24969_2	0.650361	0.332253	0.159389	C:C	G:G	T:T	A:A	C:C	T:T	G:G	A:A	G:G
PI24969_3	0.698325	0.205997	0	C:C	G:G	T:T	A:A	C:C	T:T	G:G	A:A	G:G
PI291234_1	1.08236	0.334232	0	C:C	G:G	T:T	A:A	C:C	T:T	G:G	A:A	G:G
PI291234_2	1.43919	0.353198	0.0892673	C:C	G:G	T:T	A:A	C:C	T:T	G:G	A:A	G:G
PI291235_1	1.31958	0.570507	0.102342	C:C	G:G	T:T	A:A	C:C	T:T	G:G	A:A	G:G
PI291235_3	1.78016	0.467168	0.0297156	C:C	G:G	T:T	A:A	C:C	T:T	G:G	A:A	G:G
PI453821_1	0.739124	0.317195	0	C:C	G:G	T:T	A:A	C:C	T:T	G:G	A:A	G:G
PI453821_2	0.695425	0.459554	0.21508	C:C	G:G	T:T	A:A	C:C	T:T	G:G	A:A	G:G
PI510944_1	0.657435	0.252617	0.115703	C:C	G:G	C:C	A:A	C:C	C:C	G:G	A:A	C:C
PI510944_3	0.578329	0.348473	0	C:C	G:G	C:C	A:A	C:C	C:C	G:G	A:A	C:C
PI510972_1	0.663418	0.217495	0.159252	C:C	G:G	C:C	A:A	C:C	C:C	G:G	A:A	C:C
PI510972_3	0.563407	0.187389	0.109829	C:C	G:G	C:C	A:A	C:C	C:C	G:G	A:A	C:C
PI510994_1	0.44803	0.379979	0.0981169	C:C	G:G	C:C	A:A	C:C	C:C	G:G	A:A	C:C
PI510994_2	0.415992	0.301801	0	C:C	G:G	C:C	A:A	C:C	C:C	G:G	A:A	C:C
PI511002_1	0.477132	0.127685	0	C:C	G:G	C:C	A:A	C:C	C:C	G:G	A:A	C:C
PI511002_2	0.421046	0.287497	0.167238	C:C	G:G	C:C	A:A	C:C	C:C	G:G	A:A	C:C
PI511015_1	0.585778	0.298775	0.0339712	C:C	G:G	C:C	A:A	C:C	C:C	G:G	A:A	C:C
PI511015_3	0.453693	0.163696	0.11477	C:C	G:G	C:C	A:A	C:C	C:C	G:G	A:A	C:C
PI513413_1	0.271613	0.302212	0.0665598	C:C	G:G	C:C	A:A	C:C	NA	A:A	G:G	C:C
PI513413_3	0.731667	0.407884	0.029413	C:C	G:G	C:C	A:A	C:C	NA	A:A	G:G	C:C
PI513414_1	0.777997	0.280196	0.00133428	C:C	G:G	T:T	A:A	A:C	T:T	A:A	G:G	C:C
PI513414_3	0.680142	0.221313	0.0369255	C:C	G:G	T:T	A:A	A:C	T:T	A:A	G:G	C:C
PI513452_2	0.596828	0.298008	0.0297419	C:C	G:G	T:T	A:A	NA	T:T	A:A	G:G	C:C
PI513452_3	0.598886	0.319086	0	C:C	G:G	T:T	A:A	NA	T:T	A:A	G:G	C:C
PI513550_1	2.1021	1.34023	0.23274	T:T	A:A	T:T	T:T	NA	T:T	A:A	G:G	C:C
PI513550_2	1.88026	1.33687	0.246312	T:T	A:A	T:T	T:T	NA	T:T	A:A	G:G	C:C
PI513556_2	0.853139	0.193221	0.179345	T:T	G:G	T:T	NA	NA	NA	A:A	G:G	C:C
PI513581_1	0.439086	0.222134	0.010651	C:C	G:G	T:T	A:A	A:A	C:C	G:G	A:A	G:G
PI513581_3	0.418443	0.270633	0	C:C	G:G	T:T	A:A	A:A	C:C	G:G	A:A	G:G
PI513596_1	1.17375	0.488541	NA	C:C	G:G	T:T	A:A	A:A	C:C	A:A	G:G	C:C
PI513596_2	0.498754	0.21766	0.0954954	C:C	G:G	T:T	A:A	A:A	C:C	A:A	G:G	C:C
PI513607_1	3.42241	1.63313	0.453911	T:T	A:A	T:T	T:T	A:A	T:T	A:A	G:G	C:C
PI513607_2	3.93562	2.31653	0.568573	T:T	A:A	T:T	T:T	A:A	T:T	A:A	G:G	C:C
PI513617_1	0.74488	0.276326	0.0691857	C:C	G:G	T:T	A:A	NA	C:C	A:A	G:G	C:C
PI513617_2	0.656684	0.394308	0.0263097	C:C	G:G	T:T	A:A	NA	C:C	A:A	G:G	C:C
PI513620_1	1.25971	0.38327	0	C:C	G:G	T:T	A:A	A:C	C:C	A:A	G:G	C:C
PI513620_2	1.03962	0.367548	0.0855053	C:C	G:G	T:T	A:A	A:C	C:C	A:A	G:G	C:C
PI513659_1	0.578884	0.301337	0.125544	C:C	G:G	T:T	A:A	A:A	C:C	A:A	G:G	C:C
PI513659_2	0.78537	0.296338	0.0757338	C:C	G:G	T:T	A:A	A:A	C:C	A:A	G:G	C:C
PI513827_1	0.526606	0.169725	0.103332	C:C	G:G	T:T	A:A	A:C	C:C	A:A	G:G	C:C
PI513827_2	0.622765	0.200548	0	C:C	G:G	T:T	A:A	A:C	C:C	A:A	G:G	C:C
PI513829_1	1.06344	0.218371	0.150163	C:C	G:G	T:T	A:A	A:A	C:C	A:A	G:G	C:C
PI513829_2	1.32383	0.244424	0.104392	C:C	G:G	T:T	A:A	A:A	C:C	A:A	G:G	C:C
PI533759_2	1.07566	0.300768	0.145377	C:C	G:G	C:C	A:A	C:C	T:T	G:G	A:A	G:G
PI533759_3	1.537	0.287175	0.0595786	C:C	G:G	C:C	A:A	C:C	T:T	G:G	A:A	G:G
PI533760_2	0.700474	0.296039	0.129434	C:C	G:G	C:C	A:A	C:C	C:C	G:G	A:A	C:C
PI533760_3	0.989211	0.50897	0.247769	C:C	G:G	C:C	A:A	C:C	C:C	G:G	A:A	C:C
PI533762_2	1.05899	0.324005	0.0987472	C:C	G:G	C:C	A:A	C:C	C:C	G:G	A:A	G:G
PI533762_3	0.801825	0.290872	0.169221	C:C	G:G	C:C	A:A	C:C	C:C	G:G	A:A	G:G
PI533766_1	0.421173	0.195543	0	C:C	G:G	C:C	A:A	C:C	T:T	G:G	A:A	G:G
PI533766_2	0.402104	0.207157	0.0796515	C:C	G:G	C:C	A:A	C:C	T:T	G:G	A:A	G:G
PI533766_3	0.722618	0.314193	0.0803396	C:C	G:G	C:C	A:A	C:C	T:T	G:G	A:A	G:G
PI533776_1	3.80331	2.5867	0.33677	T:T	AG	T:T	T:T	C:C	T:T	A:A	G:G	C:C
PI533776_3	3.38969	1.71572	0.298861	T:T	AG	T:T	T:T	C:C	T:T	A:A	G:G	C:C
PI533785_1	0.848852	0.253676	0.0223968	C:C	G:G	C:C	A:A	C:C	C:C	A:A	G:G	C:C
PI533785_2	0.716534	0.36561	0	C:C	G:G	C:C	A:A	C:C	C:C	A:A	G:G	C:C
PI533792_2	0.465929	0.426688	0.227401	C:C	G:G	C:C	NA	NA	T:T	G:G	A:A	C:C
PI533814_2	0.945362	0.181062	0.0500471	C:C	G:G	T:T	A:A	C:C	T:T	G:G	A:A	G:G
PI533814_3	0.706175	0.220025	0.0431543	C:C	G:G	T:T	A:A	C:C	T:T	G:G	A:A	G:G
PI533831_1	1.15484	0.540136	0.153627	C:C	G:G	T:T	A:A	C:C	T:T	G:G	A:A	G:G
PI533831_3	0.585526	0.268813	0.160558	C:C	G:G	T:T	A:A	C:C	T:T	G:G	A:A	G:G
PI533833_1	3.95576	2.14854	0.336141	C:C	G:G	C:C	A:A	C:C	C:C	A:A	G:G	G:G
PI533833_2	0.954037	0.289552	0.127856	C:C	G:G	C:C	A:A	C:C	C:C	A:A	G:G	G:G
PI533838_1	0.636605	0.183714	0.131659	C:C	G:G	C:C	A:A	C:C	T:T	G:G	A:A	G:G
PI533838_3	0.951177	0.373702	0.325918	C:C	G:G	C:C	A:A	C:C	T:T	G:G	A:A	G:G
PI533839_2	0.260169	0.0495369	0	C:C	G:G	C:C	T:T	A:A	C:C	A:A	G:G	C:C
PI533839_3	0.477147	0.195849	NA	C:C	G:G	C:C	T:T	A:A	C:C	A:A	G:G	C:C
PI533845_1	1.18678	0.212895	0.137988	C:C	G:G	C:C	A:A	C:C	C:C	G:G	A:A	C:C
PI533845_3	0.355646	0.156844	0.08391	C:C	G:G	C:C	A:A	C:C	C:C	G:G	A:A	C:C
PI533877_1	4.09089	2.08326	0.363672	T:T	NA	T:T	T:T	A:C	NA	G:G	A:A	G:G
PI533877_3	4.08357	0.785091	0.508808	T:T	NA	T:T	T:T	A:C	NA	G:G	A:A	G:G
PI533927_1	2.62544	0.724764	0.12854	C:C	G:G	C:C	A:A	C:C	T:T	G:G	A:A	C:C
PI533927_3	0.965623	0.368322	0.103073	C:C	G:G	C:C	A:A	C:C	T:T	G:G	A:A	C:C
PI534009_1	0.774714	0.181974	0.00563836	C:C	G:G	T:T	A:A	C:C	C:C	G:G	A:A	G:G
PI534009_2	0.735219	0.372693	0	C:C	G:G	T:T	A:A	C:C	C:C	G:G	A:A	G:G
PI534054_1	0.828592	0.359172	0	C:C	G:G	C:C	A:A	C:C	T:T	G:G	A:A	C:C
PI534054_2	0.536848	0.412657	0.123314	C:C	G:G	C:C	A:A	C:C	T:T	G:G	A:A	C:C
PI534054_3	0.33792	0.371753	0.0580414	C:C	G:G	C:C	A:A	C:C	T:T	G:G	A:A	C:C
PI534088_3	2.99908	2.29351	0.243179	T:T	A:A	T:T	T:T	C:C	T:T	A:A	G:G	C:C
PI534092_1	6.00082	3.35761	0.860262	C:C	NA	T:T	T:T	NA	T:T	A:A	G:G	C:C
PI534092_3	7.19333	3.11013	1.0174	C:C	NA	T:T	T:T	NA	T:T	A:A	G:G	C:C
PI534104_2	0.576832	0.343544	0.147984	C:C	G:G	C:C	A:A	C:C	T:T	G:G	A:A	C:C
PI534104_3	0.813305	0.364655	0.15767	C:C	G:G	C:C	A:A	C:C	T:T	G:G	A:A	C:C
PI534144_1	5.22409	0.293991	0.15603	C:C	G:G	C:C	A:A	C:C	T:T	G:G	A:A	G:G
PI534144_2	4.67107	0.432734	0.146254	C:C	G:G	C:C	A:A	C:C	T:T	G:G	A:A	G:G
PI537080_3	1.28829	0.159246	0.0225	C:C	G:G	T:T	A:A	A:A	C:C	G:G	A:A	G:G
PI537083_2	2.07032	0.224549	0.095171	C:C	G:G	T:T	A:A	NA	C:C	G:G	A:A	G:G
PI537083_3	2.53664	0.235731	NA	C:C	G:G	T:T	A:A	NA	C:C	G:G	A:A	G:G
PI560493_2	0.729536	0.146031	0.115264	C:C	G:G	C:C	A:A	C:C	C:C	G:G	A:A	C:C
PI560493_3	0.567128	0.172242	0.120477	C:C	G:G	C:C	A:A	C:C	C:C	G:G	A:A	C:C
PI563068_1	1.42174	1.45357	0.499602	T:T	NA	C:C	A:A	A:A	T:T	A:A	G:G	C:C
PI563068_3	0.613583	0.825401	0.312941	T:T	NA	C:C	A:A	A:A	T:T	A:A	G:G	C:C
PI563392_2	1.37726	1.4953	0.685597	NA	NA	NA	NA	NA	NA	NA	NA	NA
PI563398_1	7.35008	6.01198	1.89668	T:T	NA	T:T	T:T	A:C	T:T	A:A	G:G	C:C
PI563398_2	0.950609	0.866927	0.390419	T:T	NA	T:T	T:T	A:C	T:T	A:A	G:G	C:C
PI563447_2	1.73143	1.46109	0.216382	T:T	A:A	T:T	T:T	A:A	T:T	A:A	G:G	C:C
PI563447_3	1.76163	1.39503	0.361599	T:T	A:A	T:T	T:T	A:A	T:T	A:A	G:G	C:C
PI563448	1.67703	0.850863	0.412674	C:C	G:G	T:T	A:A	C:C	C:C	G:G	A:A	C:C
PI563451_1	4.73026	1.9616	0.401484	T:T	AG	T:T	A:A	A:C	T:T	G:G	G:G	G:G
PI563451_2	2.79446	1.57154	0.124913	T:T	AG	T:T	A:A	A:C	T:T	G:G	G:G	G:G
PI563452_1	1.05909	0.462033	0.178113	T:T	A:A	T:T	A:A	A:C	T:T	A:A	G:G	C:C
PI563453_1	2.47708	1.42054	0.603373	NA	NA	NA	NA	NA	NA	NA	NA	NA
PI563455_1	1.82445	0.932945	0.281161	T:T	AG	T:T	A:A	A:C	T:T	G:G	A:A	C:C
PI563455_3	1.88193	1.55265	0.197328	T:T	AG	T:T	A:A	A:C	T:T	G:G	A:A	C:C
PI565123_1	1.04878	0.826068	0.155078	T:T	A:A	C:C	A:A	NA	NA	A:A	G:G	C:C
PI565123_2	0.930262	1.03983	0.191749	T:T	A:A	C:C	A:A	NA	NA	A:A	G:G	C:C
PI568326_1	3.06401	0.354204	0.0864753	T:T	G:G	T:T	A:A	C:C	C:C	G:G	A:A	C:C
PI568326_2	2.79959	0.319819	0.109119	T:T	G:G	T:T	A:A	C:C	C:C	G:G	A:A	C:C
PI569038_1	1.28394	0.23646	0.0963717	C:C	G:G	T:T	A:A	C:C	C:C	A:A	G:G	C:C
PI569038_2	1.56976	0.394802	0.0978127	C:C	G:G	T:T	A:A	C:C	C:C	A:A	G:G	C:C
PI569039_1	3.68118	1.97786	0.312547	C:C	AG	T:T	A:A	C:C	T:T	A:A	G:G	C:C
PI569039_3	1.91041	1.91096	0.318507	C:C	AG	T:T	A:A	C:C	T:T	A:A	G:G	C:C
PI569043_1	1.85421	0.245775	0.149011	C:C	G:G	T:T	T:T	C:C	T:T	A:A	G:G	C:C
PI569043_2	1.81061	0.150827	0.195999	C:C	G:G	T:T	T:T	C:C	T:T	A:A	G:G	C:C
PI569234_2	0.776966	0.90403	0.443787	T:T	NA	T:T	A:A	A:A	T:T	G:G	A:A	G:G
PI569343_2	0.883851	0.278998	0.0890651	C:C	G:G	T:T	A:A	C:C	T:T	A:A	G:G	C:C
PI569343_3	1.68659	0.310282	0.146169	C:C	G:G	T:T	A:A	C:C	T:T	A:A	G:G	C:C
PI569812_3	3.03711	1.85209	0.320606	T:T	AG	T:T	A:A	C:C	T:T	A:A	G:G	C:C
PI570410_1	1.25781	0.655784	0.411716	C:C	G:G	T:T	A:A	NA	T:T	G:G	A:A	C:C
PI570410_2	1.65104	1.04544	0.71736	C:C	G:G	T:T	A:A	NA	T:T	G:G	A:A	C:C
PI576350_1	1.03439	0.3304	0.186529	C:C	G:G	T:T	A:A	C:C	C:C	G:G	A:A	C:C
PI576350_2	0.720182	0.377991	0.0706256	C:C	G:G	T:T	A:A	C:C	C:C	G:G	A:A	C:C
PI576352_1	2.95953	1.11919	0.493512	C:C	G:G	C:C	A:A	C:C	C:C	G:G	A:A	C:C
PI576352_2	4.70398	0.935355	0.410591	C:C	G:G	C:C	A:A	C:C	C:C	G:G	A:A	C:C
PI576390_2	0.345914	0.243441	0.0328101	C:C	G:G	T:T	A:A	C:C	T:T	G:G	A:A	G:G
PI576426_1	3.92356	0.95075	0.650323	C:C	G:G	T:T	A:A	C:C	T:T	G:G	G:G	G:G
PI576437_1	1.07505	0.536807	0.244039	C:C	G:G	C:C	A:A	C:C	T:T	G:G	A:A	G:G
PI576437_2	0.906401	0.538188	0.280386	C:C	G:G	C:C	A:A	C:C	T:T	G:G	A:A	G:G
PI585346_1	1.60921	0.247712	0.0483673	NA	NA	C:C	A:A	C:C	NA	NA	NA	C:C
PI585346_2	1.0443	0.951422	0.249208	NA	NA	C:C	A:A	C:C	NA	NA	NA	C:C
PI585348_2	4.11633	1.31147	0.566032	T:T	A:A	T:T	A:A	A:A	T:T	A:A	G:G	C:C
PI585355_2	4.70605	1.62269	0.638093	NA	NA	NA	A:A	A:A	T:T	G:G	A:A	C:C
PI585355_3	4.79479	1.28214	0.592154	NA	NA	NA	A:A	A:A	T:T	G:G	A:A	C:C
PI585363_1	4.34407	2.42954	0.433148	C:C	G:G	T:T	A:A	C:C	T:T	G:G	A:A	C:C
PI585365_1	4.10345	2.70459	0.368225	C:C	G:G	T:T	A:A	C:C	T:T	G:G	A:A	C:C
PI585365_2	4.35583	2.95106	0.50057	C:C	G:G	T:T	A:A	C:C	T:T	G:G	A:A	C:C
PI585369_3	1.53069	0.985076	0.419849	T:T	A:A	C:C	T:T	A:A	T:T	A:A	G:G	C:C
PI585373_2	1.01193	0.358291	0.305001	C:C	G:G	T:T	A:A	NA	C:C	G:G	A:A	C:C
PI585373_3	1.0107	0.244899	0.239917	C:C	G:G	T:T	A:A	NA	C:C	G:G	A:A	C:C
PI585374_1	1.69117	1.58987	0.486976	C:C	NA	T:T	A:A	A:A	T:T	G:G	A:A	G:G
PI585374_2	2.05189	1.87721	0.682265	C:C	NA	T:T	A:A	A:A	T:T	G:G	A:A	G:G
PI585386_2	0.82797	0.290243	0.138433	NA	NA	C:C	A:A	C:C	NA	G:G	A:A	C:C
PI585386_3	1.3203	0.745109	0.208936	NA	NA	C:C	A:A	C:C	NA	G:G	A:A	C:C
PI595714_2	0.439093	0.157991	0.0219881	C:C	G:G	C:C	A:A	C:C	C:C	G:G	A:A	G:G
PI595714_3	0.62404	0.244829	0.0868046	C:C	G:G	C:C	A:A	C:C	C:C	G:G	A:A	G:G
PI595720_1	0.718666	0.514824	0.140205	C:C	G:G	T:T	A:A	C:C	T:T	G:G	G:G	G:G
PI595720_2	0.684943	0.352775	0	C:C	G:G	T:T	A:A	C:C	T:T	G:G	G:G	G:G
PI597964_2	0.609971	0.380201	0.183029	C:C	G:G	C:C	A:A	C:C	C:C	G:G	A:A	C:C
PI597964_3	0.555475	0.366619	0.211908	C:C	G:G	C:C	A:A	C:C	C:C	G:G	A:A	C:C
PI607931_1	2.2732	0.28581	0.114227	C:C	G:G	C:C	A:A	C:C	T:T	G:G	A:A	C:C
PI607931_3	1.83065	0.336495	0.144579	C:C	G:G	C:C	A:A	C:C	T:T	G:G	A:A	C:C
PI646210_2	1.76173	0.326846	0.11945	T:T	NA	T:T	A:A	A:A	T:T	G:G	A:A	G:G
PI647027_2	1.83198	0.688727	0.256084	T:T	G:G	C:C	A:A	C:C	C:C	G:G	A:A	G:G
PI647027_3	0.65156	0.243054	0.122536	T:T	G:G	C:C	A:A	C:C	C:C	G:G	A:A	G:G
PI647028_1	5.45003	1.84674	0.484372	T:T	NA	T:T	T:T	C:C	T:T	A:A	G:G	C:C
PI647029_1	1.59973	0.25238	0.088262	C:C	G:G	C:C	A:A	C:C	T:T	G:G	A:A	G:G
PI647029_2	1.88	0.370537	0.109323	C:C	G:G	C:C	A:A	C:C	T:T	G:G	A:A	G:G
PI656009	1.15713	0.511101	0.206595	C:C	G:G	C:C	A:A	C:C	C:C	G:G	A:A	C:C
PI656040_1	2.56849	1.10361	0.464264	T:T	AG	T:T	A:A	C:C	T:T	A:A	G:G	C:C
PI656040_3	2.79607	1.45628	0.443201	T:T	AG	T:T	A:A	C:C	T:T	A:A	G:G	C:C
PI656048_2	0.393301	0.203674	0.0677437	C:C	G:G	C:C	A:A	C:C	C:C	G:G	A:A	C:C
PI656048_3	0.578064	0.23961	0.0637918	C:C	G:G	C:C	A:A	C:C	C:C	G:G	A:A	C:C
PI656056_2	0.672445	0.380596	0	C:C	G:G	C:C	A:A	C:C	C:C	G:G	A:A	G:G
PI656056_3	0.581716	0.385149	0	C:C	G:G	C:C	A:A	C:C	C:C	G:G	A:A	G:G
PI656057_1	0.597752	0.115793	0	T:T	G:G	C:C	A:A	C:C	C:C	G:G	A:A	G:G
PI656057_2	1.0131	0.283653	0	T:T	G:G	C:C	A:A	C:C	C:C	G:G	A:A	G:G
PI656107_1	0.628264	0.389658	0.237966	C:C	G:G	C:C	A:A	C:C	C:C	G:G	A:A	G:G
PI656107_2	0.430514	0.347726	0.124877	C:C	G:G	C:C	A:A	C:C	C:C	G:G	A:A	G:G
PI656112_2	0.764596	0.234129	0.0634656	C:C	G:G	T:T	A:A	C:C	C:C	G:G	A:A	G:G
PI656112_3	0.856727	0.190454	0.0131225	C:C	G:G	T:T	A:A	C:C	C:C	G:G	A:A	G:G
PI656114_2	1.04101	0.722186	0.138376	C:C	G:G	T:T	A:A	C:C	T:T	G:G	G:G	G:G
PI656114_3	1.11332	0.52208	0.134172	C:C	G:G	T:T	A:A	C:C	T:T	G:G	G:G	G:G
PI656120_1	0.564324	0.370334	0.192782	C:C	G:G	T:T	A:A	C:C	C:C	G:G	A:A	C:C
PI656120_3	0.473253	0.321666	0.149266	C:C	G:G	T:T	A:A	C:C	C:C	G:G	A:A	C:C
PI658758_1	0.528023	0.390431	0.161807	C:C	G:G	C:C	T:T	NA	C:C	A:A	G:G	C:C
PI658758_2	0.488931	0.234028	0	C:C	G:G	C:C	T:T	NA	C:C	A:A	G:G	C:C
PI669302_2	2.21038	0.877457	0.491578	T:T	NA	T:T	NA	C:C	T:T	G:G	A:A	G:G
PI669302_3	3.10625	1.58757	0.421501	T:T	NA	T:T	NA	C:C	T:T	G:G	A:A	G:G

## Sheet: Table S9
Supplementary Table S9: KASP marker genotype calls for the ISRA-CERAAS germplasm
Accession	Germplasm type	snpSB00264/ ZEP	snpSB00265/ZEP	snpSB00266/MDS	snpSB00267/QTL	snpSB00268/QTL	snpSB00276/QTL	snpSB00277/QTL	snpSB00279/crtZ	snpSB00280/crtZ	snpSB00281/crtZ	snpSB00282/crtZ
[BC1F4(Nganda x SRN39)/Pq11P2]NgSRN39-2	Elite	C:C	Unused	C:C	A:A	C:C	G:G	C:C	Unused	A:A	G:G	C:C
[BC1F4(Nganda x SRN39)/Pq11P2]NgSRN39-2	Elite	C:C	Unused	C:C	A:A	C:C	G:G	C:C	G:G	Uncallable	G:G	C:C
[BC1F4(Nganda x SRN39)/Pq11P2]NgSRN39-2	Elite	C:C	G:G	Uncallable	A:A	C:C	G:G	C:C	G:G	A:A	G:G	C:C
[BC1F4(Nganda x SRN39)/Pq74P2]NgSRN39-3	Elite	C:C	G:G	C:C	A:A	C:C	G:G	C:C	G:G	A:A	G:G	C:C
[BC1F4(Nganda x SRN39)/Pq74P2]NgSRN39-3	Elite	C:C	G:G	C:C	A:A	C:C	G:G	C:C	G:G	A:A	Unused	C:C
[BC1F4(Nganda x SRN39)/Pq74P2]NgSRN39-3	Elite	C:C	G:G	C:C	Unused	C:C	G:G	C:C	Unused	A:A	G:G	C:C
[BC1F4(Nganda x SRN39)/Pq79P6]NgSRN39-1	Elite	C:C	G:G	C:C	A:A	C:C	G:G	C:C	G:G	A:A	G:G	C:C
[BC1F4(Nganda x SRN39)/Pq79P6]NgSRN39-1	Elite	C:C	Unused	C:C	Unused	C:C	Unused	Unused	Unused	A:A	G:G	Unused
[BC1F4(Nganda x SRN39)/Pq79P6]NgSRN39-1	Elite	C:C	G:G	C:C	A:A	C:C	G:G	C:C	G:G	A:A	G:G	C:C
[BC1F4(Nganda x SRN39)/Pq82P1]NgSRN39-5	Elite	C:C	G:G	C:C	A:A	C:C	G:G	C:C	G:G	A:A	G:G	C:C
[BC1F4(Nganda x SRN39)/Pq82P1]NgSRN39-5	Elite	C:C	G:G	C:C	A:A	C:C	G:G	C:C	G:G	A:A	G:G	C:C
[BC1F4(Nganda x SRN39)/Pq82P1]NgSRN39-5	Elite	C:C	G:G	C:C	A:A	C:C	G:G	C:C	G:G	A:A	G:G	C:C
[BC1F4(Nganda x SRN39)/Pq88P4]NgSRN39-4	Elite	C:C	G:G	C:C	A:A	C:C	G:G	C:C	G:G	A:A	G:G	C:C
[BC1F4(Nganda x SRN39)/Pq88P4]NgSRN39-4	Elite	C:C	G:G	C:C	A:A	C:C	G:G	C:C	G:G	A:A	G:G	C:C
[BC1F4(Nganda x SRN39)/Pq88P4]NgSRN39-4	Elite	C:C	G:G	C:C	Unused	C:C	G:G	C:C	G:G	A:A	G:G	C:C
[BC3F5 (618-2 x B35) / L10B5 (3-2)]GoB35-4	Elite	C:C	G:G	T:T	A:A	C:C	G:G	C:C	G:G	A:A	G:G	C:C
[BC3F5 (618-2 x B35) / L10B5 (3-2)]GoB35-4	Elite	C:C	G:G	T:T	A:A	C:C	G:G	C:C	G:G	A:A	G:G	C:C
[BC3F5 (618-2 x B35) / L10B5 (3-2)]GoB35-4	Elite	C:C	Unused	T:T	A:A	Unused	G:G	C:C	G:G	A:A	G:G	C:C
[BC3F5 (618-2 x B35) / L12B5 (5-1)]GoB35-5	Elite	C:C	G:G	T:T	A:A	C:C	G:G	C:C	G:G	A:A	G:G	G:C
[BC3F5 (618-2 x B35) / L12B5 (5-1)]GoB35-5	Elite	C:C	G:G	T:T	A:A	C:C	G:G	C:C	G:G	A:A	G:G	C:C
[BC3F5 (618-2 x B35) / L12B5 (5-1)]GoB35-5	Elite	C:C	G:G	T:T	A:A	C:C	G:G	C:C	G:G	A:A	G:G	C:C
[BC3F5 (618-2 x B35) / L13B5 (2-1)]GoB35-6	Elite	C:C	G:G	C:C	A:A	C:C	G:G	C:C	G:G	A:A	G:G	C:C
[BC3F5 (618-2 x B35) / L13B5 (2-1)]GoB35-6	Elite	C:C	G:G	C:C	A:A	C:C	G:G	C:C	G:G	A:A	G:G	C:C
[BC3F5 (618-2 x B35) / L13B5 (2-1)]GoB35-6	Elite	C:C	G:G	C:C	A:A	C:C	G:G	C:C	G:G	A:A	G:G	C:C
[BC3F5 (618-2 x B35) / L17B5 ( 1-2)]GoB35-1	Elite	C:C	G:G	C:C	A:A	C:C	G:G	C:C	G:G	A:A	G:G	C:C
[BC3F5 (618-2 x B35) / L17B5 ( 1-2)]GoB35-1	Elite	C:C	G:G	C:C	Unused	C:C	G:G	C:C	G:G	Unused	G:G	Unused
[BC3F5 (618-2 x B35) / L17B5 ( 1-2)]GoB35-1	Elite	C:C	G:G	C:C	A:A	C:C	G:G	C:C	G:G	A:A	G:G	C:C
[BC3F5 (618-2 x B35) / L17B6 (L2)]GoB35-8	Elite	C:C	G:G	C:C	A:A	C:C	G:G	C:C	G:G	A:A	G:G	C:C
[BC3F5 (618-2 x B35) / L17B6 (L2)]GoB35-8	Elite	C:C	G:G	C:C	A:A	Unused	G:G	C:C	G:G	A:A	G:G	C:C
[BC3F5 (618-2 x B35) / L17B6 (L2)]GoB35-8	Elite	C:C	G:G	C:C	A:A	C:C	G:G	C:C	G:G	A:A	G:G	C:C
[BC3F5 (618-2 x B35) / L17B6 (L3)]GoB35-9	Elite	C:C	G:G	C:C	A:A	C:C	G:G	T:T	G:G	A:A	Unused	G:G
[BC3F5 (618-2 x B35) / L17B6 (L3)]GoB35-9	Elite	C:C	G:G	C:C	A:A	C:C	G:G	T:T	G:G	A:A	G:G	G:G
[BC3F5 (618-2 x B35) / L17B6 (L3)]GoB35-9	Elite	C:C	G:G	C:C	A:A	C:C	G:G	T:T	G:G	A:A	G:G	G:G
[BC3F5 (618-2 x B35) / L17B6 (L4)]GoB35-10	Elite	C:C	Unused	Unused	A:A	Unused	Unused	C:C	G:G	A:A	G:G	Unused
[BC3F5 (618-2 x B35) / L17B6 (L4)]GoB35-10	Elite	C:C	G:G	C:C	A:A	C:C	G:G	C:C	G:G	A:A	G:G	C:C
[BC3F5 (618-2 x B35) / L17B6 (L4)]GoB35-10	Elite	C:C	Unused	C:C	A:A	C:C	G:G	C:C	G:G	A:A	G:G	C:C
[BC3F5 (618-2 x B35) / L18B4 (1-1)]GoB35-7	Elite	C:C	G:G	C:C	A:A	C:C	G:G	C:C	G:G	A:A	G:G	C:C
[BC3F5 (618-2 x B35) / L18B4 (1-1)]GoB35-7	Elite	C:C	G:G	C:C	A:A	C:C	G:G	C:C	G:G	A:A	G:G	G:C
[BC3F5 (618-2 x B35) / L18B4 (1-1)]GoB35-7	Elite	C:C	G:G	C:C	A:A	C:C	G:G	C:C	G:G	A:A	G:G	C:C
[BC3F5 (618-2 x B35) / L1B5 (2-1)]GoB35-2	Elite	C:C	G:G	T:C	A:A	C:C	G:G	C:C	G:G	A:A	G:G	C:C
[BC3F5 (618-2 x B35) / L1B5 (2-1)]GoB35-2	Elite	C:C	G:G	C:C	A:A	C:C	G:G	C:C	G:G	A:A	G:G	C:C
[BC3F5 (618-2 x B35) / L1B5 (2-1)]GoB35-2	Elite	C:C	G:G	C:C	A:A	Uncallable	G:G	C:C	G:G	A:A	G:G	C:C
[BC3F5 (618-2 x B35) / L6B5 (4-1)]GoB35-3	Elite	C:C	Unused	Unused	Unused	Unused	Unused	C:C	G:G	A:A	G:G	C:C
[BC3F5 (618-2 x B35) / L6B5 (4-1)]GoB35-3	Elite	C:C	G:G	C:C	A:A	C:C	G:G	C:C	G:G	A:A	G:G	G:G
[BC3F5 (618-2 x B35) / L6B5 (4-1)]GoB35-3	Elite	C:C	G:G	C:C	A:A	C:C	G:G	C:C	G:G	A:A	G:G	G:C
93B1057	Elite	T:T	G:G	C:C	A:A	C:C	G:G	C:C	G:G	A:A	G:G	G:G
93B1057	Elite	T:T	G:G	C:C	A:A	C:C	G:G	C:C	G:G	A:A	G:G	G:G
AVG x Faourou	Elite	C:C	G:G	T:C	A:A	C:C	G:G	C:C	G:G	A:A	G:G	C:C
AVG x Faourou	Elite	C:C	G:G	C:C	A:A	C:C	G:G	C:C	G:G	A:A	G:G	C:C
AVG x Faourou	Elite	C:C	G:G	T:T	A:A	C:C	G:G	C:C	G:G	A:A	G:G	C:C
B35	Other_donor	C:C	G:G	T:T	A:A	C:C	G:G	T:T	G:G	A:A	G:G	G:G
B35	Other_donor	C:C	G:G	T:T	A:A	C:C	G:G	T:T	G:G	A:A	G:G	G:G
B35	Other_donor	C:C	G:G	T:T	A:A	C:C	G:G	T:T	G:G	A:A	G:G	G:G
B35	Other_donor	C:C	G:G	T:T	A:A	C:C	G:G	T:T	G:G	A:A	G:G	G:G
B35	Other_donor	C:C	G:G	T:T	A:A	C:C	G:G	T:T	G:G	A:A	G:G	G:G
B35	Other_donor	C:C	G:G	T:T	A:A	C:C	G:G	T:T	G:G	A:A	G:G	G:G
BC1F2 (622A X Ni203)-1	Elite	T:T	Unused	C:C	T:T	C:C	T:T	T:T	A:A	G:G	G:G	C:C
BC1F2 (622A X Ni203)-2	Elite	C:C	G:G	T:C	A:A	A:A	G:G	C:C	G:A	A:G	G:G	C:C
BC1F2 (622A X Ni203)-3	Elite	C:C	G:G	T:C	A:A	C:C	G:G	C:C	G:A	A:G	G:G	C:C
BC1F2 (622A X Ni271 )-1	Elite	C:C	G:G	T:C	T:T	C:C	T:T	T:C	G:G	A:A	G:G	C:C
BC1F2 (622A X Ni271 )-2	Elite	T:C	G:G	T:C	A:A	C:C	G:G	T:C	A:A	G:G	G:G	C:C
BC1F2 (622A X Ni271 )-3	Elite	C:C	Unused	C:C	A:A	C:C	G:G	T:C	G:G	A:A	G:G	C:C
BC1F2 (622A X Ni203)-1	Elite	Uncallable	Unused	C:C	Unused	C:C	T:T	Unused	A:A	G:G	G:G	C:C
BC1F2 (622A X Ni203)-2	Elite	T:C	G:G	Uncallable	Uncallable	A:A	T:G	T:C	G:A	Uncallable	G:G	C:C
BC1F2 (622A X Ni203)-3	Elite	C:C	G:G	C:C	A:A	C:C	G:G	T:T	G:A	Uncallable	G:G	C:C
BC1F5 (622A x B35) / L13B1 3-3	Elite	C:C	G:G	C:C	A:A	C:C	G:G	T:T	G:G	A:A	G:G	G:G
BC1F5 (622A x B35) / L17B1 2-2	Elite	C:C	G:G	T:T	A:A	C:C	G:G	T:T	G:G	A:A	G:G	Uncallable
BC1F5 (622A x B35) / L4B1	Elite	C:C	G:G	T:T	A:A	C:C	G:G	T:T	G:G	A:A	G:G	G:G
BC1F5 (622A x B35) / L4B2 5-1	Elite	C:C	G:G	C:C	A:A	C:C	G:G	T:T	G:G	A:A	G:G	G:G
BC3F4 (622B X B35 / L1B11	Elite	C:C	G:G	C:C	A:A	C:C	G:G	T:T	G:G	A:A	G:G	G:G
BC3F4 (622B x B35) / L13B8	Elite	C:C	G:G	C:C	A:A	C:C	G:G	T:T	G:G	A:A	G:G	G:G
BC3F5 (618-2 x B35) / L1-B5 1-7-2 (3)	Elite	C:C	G:G	C:C	A:A	C:C	G:G	C:C	G:G	A:A	G:G	C:C
BC3F5 (618-2 x B35) / L1-B5 1-7-2 (5)	Elite	C:C	G:G	T:T	A:A	C:C	G:G	C:C	G:G	A:A	G:G	C:C
BC3F5 (618-2 x B35) / L1-B5 1-7-2 (L6)	Elite	C:C	G:G	C:C	A:A	C:C	G:G	C:C	G:G	A:A	G:G	C:C
BC3F5 (618-2 x B35) / L15B5	Elite	C:C	G:G	C:C	A:A	C:C	G:G	C:C	G:G	A:A	G:G	C:C
BC3F5 (618-2 x B35) / L17B4 4-1	Elite	C:C	G:G	T:T	A:A	C:C	G:G	C:C	G:G	A:A	G:G	C:C
BC3F5 (618-2 x B35) / L17B5 (L3)	Elite	C:C	G:G	C:C	A:A	C:C	G:G	C:C	G:G	A:A	G:G	C:C
BC3F5 (618-2 x B35) / L17B6 (L1)	Elite	C:C	G:G	C:C	A:A	C:C	G:G	T:T	G:G	A:A	G:G	G:C
BC3F5 (618-2 x B35) / L17B6 (L5)	Elite	C:C	G:G	C:C	A:A	C:C	G:G	C:C	G:G	A:A	G:G	C:C
BC3F5 (618-2 x B35) / L17B6 (L6)	Elite	C:C	G:G	C:C	A:A	C:C	G:G	T:T	G:G	A:A	G:G	G:G
BC3F5 (618-2 x B35) / L17B6 (L7)	Elite	C:C	G:G	C:C	A:A	C:C	G:G	C:C	Uncallable	Uncallable	G:G	G:G
BC3F5 (618-2 x B35) / L17B6 (L2)	Elite	C:C	G:G	C:C	A:A	C:C	G:G	C:C	G:G	G:G	G:G	C:C
BC3F5 (618-2 x B35) / L17B6 (L3)	Elite	C:C	Unused	C:C	A:A	C:C	G:G	C:C	G:G	A:A	G:G	C:C
BC3F5 (618-2 x B35) / L17B6 (L4)	Elite	C:C	G:G	C:C	A:A	C:C	G:G	C:C	G:G	A:A	G:G	C:C
BC3F5 (618-2 x B35) / L18B4 (L2)	Elite	C:C	G:G	T:T	A:A	C:C	G:G	C:C	G:G	Uncallable	G:G	C:C
BC3F5 (618-2 x B35) / L18B4 (L4)	Elite	C:C	G:G	T:C	A:A	C:C	G:G	C:C	G:G	A:A	G:G	C:C
BC3F5 (618-2 x B35) / L18B4 (L5)	Elite	C:C	G:G	T:T	A:A	C:C	G:G	C:C	G:G	A:A	G:G	C:C
BC3F5 (618-2 x B35) / L18B4 1-1	Elite	C:C	G:G	C:C	A:A	C:C	G:G	C:C	G:G	A:A	G:G	C:C
BC3F5 (618-2 x B35) / L6B5 (L3)	Elite	C:C	G:G	C:C	A:A	C:C	G:G	T:C	G:G	A:A	G:G	G:C
BC3F5 (618-2 x B35) / L6B5 (L6)	Elite	C:C	G:G	C:C	Unused	C:C	G:G	C:C	G:G	Uncallable	G:G	G:G
BC3F5 (618-2 x B35) / L6B5 (L7)	Elite	C:C	G:G	C:C	A:A	C:C	G:G	T:T	G:G	A:A	G:G	G:G
BC3F5 (618-2 x B35) / L6B5 (L9)	Elite	C:C	G:G	C:C	A:A	C:C	G:G	T:T	G:G	A:A	G:G	C:C
BC3F5 (618-2 x B35) / L7B5 (L2)	Elite	C:C	G:G	C:C	A:A	C:C	G:G	T:T	G:G	A:A	G:G	G:G
BC3F5 (618-2 x B35) / L7B5 (L5)	Elite	C:C	Unused	C:C	A:A	C:C	Unused	C:C	G:G	Uncallable	G:G	Unused
bmr_60	Elite	C:C	G:G	T:T	A:A	C:C	G:G	C:C	G:G	A:A	G:G	C:C
bmr_60	Elite	C:C	G:G	T:T	A:A	C:C	G:G	C:C	G:G	A:A	G:G	C:C
bmr_60	Elite	C:C	G:G	T:T	A:A	C:C	G:G	C:C	G:G	A:A	G:G	C:C
bmr-R114	Elite	C:C	G:G	C:C	A:A	C:C	G:G	C:C	G:G	A:A	G:G	C:C
bmr-R114	Elite	C:C	G:G	C:C	A:A	C:C	G:G	C:C	G:G	A:A	G:G	C:C
bmr-R114	Elite	C:C	G:G	C:C	A:A	C:C	G:G	C:C	G:G	A:A	Unused	C:C
BTX623	Other_donor	C:C	G:G	C:C	A:A	C:C	G:G	C:C	G:G	A:A	G:G	C:C
BTX623	Other_donor	C:C	G:G	C:C	A:A	C:C	G:G	C:C	G:G	A:A	G:G	C:C
CE 145-66	Elite	C:C	Uncallable	C:C	Uncallable	C:C	G:G	T:T	G:G	A:A	G:G	G:G
CE 145-66	Elite	C:C	Unused	C:C	A:A	C:C	G:G	T:T	G:G	A:A	G:G	G:G
CE 151-262 [IRAT 204]	Elite	C:C	G:G	C:C	A:A	C:C	G:G	T:C	G:G	A:A	G:G	G:C
CE 151-262 [IRAT 204]	Elite	C:C	G:G	C:C	A:A	C:C	G:G	T:C	G:G	A:A	G:G	Uncallable
CE 151-262 + E272	Art_Het	C:C	G:G	C:C	A:A	Unused	T:G	T:C	G:G	A:A	G:G	G:C
CE 151-262 + E272	Art_Het	C:C	G:G	C:C	T:A	C:C	T:G	T:C	G:G	A:A	G:G	G:C
CE 151-262 + MDK	Art_Het	C:C	G:G	T:C	A:A	C:C	G:G	Uncallable	G:G	A:A	G:G	C:C
CE 151-262 + MDK	Art_Het	C:C	G:G	T:C	A:A	C:C	G:G	T:C	G:G	A:A	G:G	C:C
CE 151-262 + Ni218	Art_Het	T:C	G:G	C:C	A:A	Uncallable	G:G	T:C	G:A	A:G	G:G	C:C
CE 151-262 + Ni218	Art_Het	T:C	G:G	C:C	A:A	A:C	G:G	T:C	G:A	A:G	G:G	C:C
CE 151-262 + Sn40	Art_Het	C:C	Unused	Uncallable	Unused	C:C	G:G	T:C	G:G	A:G	G:G	Uncallable
CE 151-262 + SRN39	Art_Het	Uncallable	G:G	C:C	Unused	C:C	G:G	T:C	G:G	A:A	G:G	C:C
CE 151-262 + SRN39	Art_Het	T:C	G:G	C:C	A:A	C:C	G:G	T:C	G:G	A:A	G:G	C:C
CE 180-33	Elite	C:C	Unused	C:C	A:A	C:C	G:G	T:T	G:G	A:A	G:G	G:G
CE 180-33	Elite	C:C	Unused	C:C	A:A	Uncallable	G:G	T:T	G:G	A:A	G:G	G:G
CE 180-33	Elite	C:C	Unused	C:C	A:A	C:C	G:G	T:T	G:G	A:A	G:G	G:G
CE 180-33	Elite	C:C	Unused	C:C	A:A	C:C	G:G	T:T	G:G	A:A	G:G	G:G
CE145-66	Elite	C:C	Unused	C:C	A:A	C:C	G:G	T:T	G:G	A:A	G:G	G:G
CE145-66	Elite	C:C	Unused	C:C	A:A	C:C	G:G	T:T	G:G	A:A	G:G	G:G
CONGOSSANE	Elite	C:C	G:G	C:C	A:A	C:C	G:G	C:C	G:G	A:A	G:G	G:G
CONGOSSANE	Elite	C:C	G:G	C:C	A:A	C:C	G:G	C:C	G:G	A:A	G:G	G:G
CSM-63	Elite	C:C	G:G	C:C	T:T	C:C	T:T	C:C	Uncallable	G:G	G:G	C:C
CSM-63	Elite	C:C	Unused	C:C	T:T	C:C	T:T	C:C	A:A	G:G	G:G	C:C
E153 (PI514430)	Other_donor	C:C	G:G	C:C	T:T	Unused	T:T	T:T	G:G	A:A	G:G	G:G
E153 (PI514430)	Other_donor	C:C	G:G	C:C	T:T	Unused	T:T	T:T	G:G	A:A	G:G	G:G
E272 (PI514549)	Other_donor	C:C	G:G	C:C	T:T	A:A	T:T	T:T	G:G	A:A	G:G	G:G
E272 (PI514549)	Other_donor	C:C	G:G	C:C	T:T	Unused	T:T	T:T	G:G	A:A	G:G	G:G
E272 + Nganda	Art_Het	C:C	G:G	C:C	T:A	C:C	T:G	T:C	G:G	A:A	G:G	G:G
E272 + Nganda	Art_Het	C:C	G:G	C:C	T:A	C:C	T:G	T:C	G:G	A:A	G:G	G:C
E303 (PI514580)	Other_donor	C:C	G:G	C:C	T:T	Unused	T:T	T:T	G:G	A:A	G:G	G:G
E303 (PI514580)	Other_donor	C:C	G:G	C:C	T:T	Unused	T:T	T:T	G:G	A:A	G:G	G:G
E350-2 (PI522119)	Other_donor	C:C	G:G	C:C	T:T	Unused	T:T	T:T	G:G	A:A	G:G	G:G
E350-2 (PI522119)	Other_donor	Uncallable	G:G	C:C	T:T	Unused	T:T	T:T	G:G	A:A	G:G	G:G
F2-20	Elite	C:C	G:G	T:T	A:A	C:C	G:G	C:C	G:G	A:A	G:G	C:C
F2-20	Elite	C:C	G:G	T:T	A:A	C:C	G:G	C:C	G:G	A:A	G:G	C:C
Faourou	Recent_variety	C:C	Unused	C:C	A:A	C:C	G:G	C:C	G:G	A:A	G:G	C:C
Faourou	Recent_variety	C:C	Unused	C:C	A:A	C:C	G:G	C:C	G:G	A:A	G:G	C:C
Faourou	Recent_variety	C:C	G:G	C:C	A:A	C:C	G:G	C:C	G:G	A:A	G:G	C:C
GOLOBE	Recent_variety	C:C	G:G	C:C	A:A	C:C	G:G	C:C	G:G	A:A	G:G	C:C
GOLOBE	Recent_variety	C:C	G:G	C:C	A:A	C:C	G:G	C:C	G:G	A:A	G:G	C:C
GOLOBE	Recent_variety	C:C	G:G	C:C	A:A	C:C	G:G	C:C	G:G	A:A	Uncallable	C:C
GOLOBE	Recent_variety	C:C	G:G	C:C	A:A	C:C	G:G	C:C	G:G	A:A	G:G	C:C
GOLOBE	Recent_variety	C:C	G:G	C:C	A:A	C:C	G:G	C:C	G:G	A:A	G:G	C:C
GRINKAN	Elite	C:C	G:G	C:C	A:A	C:C	G:G	C:C	G:G	A:A	G:G	C:C
GRINKAN	Elite	C:C	G:G	C:C	A:A	C:C	G:G	C:C	G:G	A:A	G:G	C:C
GS11 (Sorvato1 x Ni49)	Elite	C:C	G:G	C:C	A:A	C:C	G:G	C:C	G:G	A:A	G:G	C:C
GS11 (Sorvato1 x Ni49)	Elite	C:C	G:G	C:C	A:A	C:C	G:G	C:C	G:G	A:A	G:G	C:C
GS11 (Sorvato1 x Ni49)	Elite	C:C	G:G	C:C	A:A	C:C	G:G	C:C	G:G	A:A	G:G	C:C
GS13 (Sorvato1 x Ni49)	Elite	C:C	G:G	C:C	A:A	C:C	G:G	C:C	A:A	G:G	G:G	C:C
GS13 (Sorvato1 x Ni49)	Elite	C:C	G:G	C:C	A:A	C:C	G:G	C:C	G:G	A:A	G:G	C:C
GS13 (Sorvato1 x Ni49)	Elite	C:C	G:G	C:C	A:A	C:C	G:G	C:C	G:A	Uncallable	G:G	C:C
GS2 (Sorvato1 x Ni49)	Elite	C:C	Uncallable	C:C	A:A	C:C	G:G	C:C	G:G	Uncallable	G:G	C:C
GS4 (Sorvato1 x Ni49)	Elite	C:C	G:G	C:C	A:A	C:C	G:G	C:C	G:G	A:A	G:G	C:C
GS4 (Sorvato1 x Ni49)	Elite	C:C	G:G	C:C	A:A	C:C	G:G	C:C	G:G	A:A	G:G	C:C
GS4 (Sorvato1 x Ni49)	Elite	C:C	G:G	C:C	A:A	C:C	G:G	C:C	G:G	A:A	G:G	C:C
GS5 (Sorvato1 x Ni49)	Elite	C:C	G:G	C:C	A:A	C:C	G:G	C:C	G:G	A:A	G:G	C:C
GS5 (Sorvato1 x Ni49)	Elite	C:C	G:G	C:C	A:A	C:C	G:G	C:C	G:G	A:A	G:G	C:C
GS5 (Sorvato1 x Ni49)	Elite	C:C	Uncallable	C:C	A:A	C:C	G:G	C:C	G:G	A:A	G:G	C:C
HAT1	Other_donor	C:C	G:G	C:C	A:A	C:C	G:G	C:C	G:G	A:A	G:G	G:G
HAT1	Other_donor	C:C	Unused	C:C	Unused	C:C	G:G	T:T	G:G	G:G	G:G	C:C
HAT1	Other_donor	C:C	Unused	C:C	A:A	C:C	G:G	C:C	G:G	A:A	G:G	G:G
HAT2	Other_donor	C:C	Unused	C:C	A:A	Unused	Unused	T:T	A:A	G:G	G:G	Unused
HAT2	Other_donor	C:C	Unused	Unused	A:A	C:C	G:G	T:C	Uncallable	A:A	G:G	G:G
HAT2	Other_donor	C:C	G:G	Unused	A:A	C:C	Unused	C:C	G:G	A:A	G:G	G:G
HN22-1	Other_donor	C:C	G:G	C:C	A:A	A:C	G:G	C:C	G:G	A:A	G:G	C:C
HN22-1	Other_donor	C:C	G:G	C:C	A:A	C:C	G:G	C:C	G:G	A:A	G:G	C:C
HN22-1	Other_donor	C:C	G:G	C:C	A:A	C:C	G:G	C:C	G:G	A:A	G:G	C:C
HN22-2	Other_donor	Uncallable	G:G	C:C	A:A	C:C	G:G	C:C	G:G	A:A	Uncallable	G:G
HN22-2	Other_donor	C:C	G:G	C:C	A:A	C:C	T:G	C:C	G:G	A:A	G:G	G:G
HN22-2	Other_donor	Unused	Unused	Unused	A:A	Unused	G:G	C:C	Unused	G:G	G:G	Unused
HN22-5	Other_donor	T:T	G:G	C:C	A:A	A:A	G:G	T:T	G:G	A:A	G:G	G:G
HN22-5	Other_donor	T:C	G:G	C:C	A:A	A:C	G:G	T:C	G:G	A:A	G:G	G:C
HN22-5	Other_donor	T:T	Unused	C:C	A:A	Uncallable	Unused	Uncallable	G:G	A:A	G:G	G:C
HN22-7	Other_donor	C:C	Unused	C:C	A:A	C:C	G:G	T:T	G:G	A:A	G:G	G:G
HN22-7	Other_donor	C:C	Unused	C:C	A:A	C:C	G:G	T:T	G:G	Uncallable	G:G	Unused
HN22-7	Other_donor	C:C	G:G	C:C	A:A	C:C	G:G	C:C	G:G	A:A	G:G	G:G
HN22-9	Other_donor	C:C	Unused	C:C	A:A	C:C	G:G	T:T	G:G	A:A	G:G	Uncallable
HN22-9	Other_donor	C:C	Unused	C:C	A:A	C:C	G:G	T:T	G:G	A:A	G:G	G:G
HN22-9	Other_donor	C:C	Unused	C:C	A:A	C:C	G:G	T:T	G:G	A:A	G:G	G:G
ISRA-S-692-269	Elite	C:C	G:G	C:C	A:A	C:C	G:G	C:C	G:G	A:A	G:G	C:C
ISRA-S-692-269	Elite	C:C	G:G	C:C	A:A	C:C	G:G	C:C	G:G	A:A	Unused	C:C
ISRA-S-692-269	Elite	C:C	G:G	C:C	A:A	C:C	G:G	C:C	G:G	A:A	G:G	C:C
ISRA-S-692-300	Elite	C:C	G:G	C:C	A:A	C:C	G:G	C:C	G:G	A:A	G:G	C:C
ISRA-S-692-300	Elite	C:C	G:G	C:C	A:A	C:C	G:G	C:C	G:G	A:A	G:G	C:C
ISRA-S-692-300	Elite	C:C	G:G	C:C	A:A	C:C	G:G	C:C	G:G	Uncallable	G:G	C:C
ISRA-S-692-400	Elite	C:C	G:G	C:C	A:A	C:C	G:G	C:C	G:G	A:A	G:G	C:C
ISRA-S-692-400	Elite	C:C	G:G	C:C	A:A	C:C	G:G	C:C	G:G	A:A	G:G	C:C
ISRA-S-692-400	Elite	C:C	G:G	C:C	A:A	C:C	G:G	C:C	G:G	A:A	G:G	C:C
ISRA-S-701-1-100	Elite	C:C	G:G	C:C	A:A	C:C	G:G	C:C	G:G	A:A	G:G	C:C
ISRA-S-701-1-100	Elite	C:C	Unused	C:C	A:A	Unused	G:G	C:C	G:G	A:A	G:G	C:C
ISRA-S-701-1-100	Elite	C:C	G:G	C:C	A:A	C:C	G:G	C:C	G:G	A:A	G:G	C:C
ISRA-S-701-1-112	Elite	C:C	G:G	C:C	A:A	C:C	G:G	C:C	G:G	A:A	G:G	C:C
ISRA-S-701-1-112	Elite	C:C	G:G	C:C	A:A	C:C	G:G	C:C	G:G	A:A	G:G	C:C
ISRA-S-701-1-112	Elite	C:C	G:G	C:C	A:A	C:C	G:G	C:C	G:G	A:A	G:G	C:C
ISRA-S-701-1-181	Elite	C:C	G:G	C:C	A:A	C:C	G:G	Unused	G:G	A:A	G:G	C:C
ISRA-S-701-1-181	Elite	C:C	G:G	C:C	A:A	C:C	G:G	C:C	G:G	A:A	G:G	C:C
ISRA-S-701-1-181	Elite	C:C	G:G	C:C	A:A	C:C	G:G	C:C	G:G	A:A	G:G	Unused
ISRA-S-711-201	Elite	C:C	G:G	C:C	T:T	C:C	T:T	C:C	A:A	G:G	G:G	C:C
ISRA-S-711-201	Elite	C:C	G:G	C:C	T:T	C:C	T:T	C:C	A:A	G:G	G:G	C:C
ISRA-S-711-201	Elite	C:C	G:G	C:C	T:T	C:C	T:T	C:C	A:A	G:G	G:G	C:C
ISRA-S-711-29	Elite	C:C	Unused	C:C	T:T	Unused	Unused	C:C	G:G	A:A	G:G	C:C
ISRA-S-711-29	Elite	C:C	G:G	C:C	T:T	C:C	T:T	C:C	A:A	G:G	Unused	C:C
ISRA-S-711-29	Elite	C:C	G:G	C:C	Unused	Unused	Unused	C:C	G:G	A:A	G:G	C:C
ISRA-S-711-68	Elite	C:C	G:G	C:C	T:T	C:C	T:T	C:C	G:G	A:A	G:G	C:C
ISRA-S-711-68	Elite	C:C	G:G	C:C	T:T	C:C	T:T	C:C	G:G	A:A	G:G	C:C
ISRA-S-711-68	Elite	C:C	G:G	C:C	T:T	C:C	T:T	C:C	G:G	A:A	G:G	C:C
ISRA-S-718-1	Elite	C:C	G:G	C:C	Unused	C:C	G:G	C:C	Unused	A:A	G:G	C:C
ISRA-S-718-1	Elite	C:C	G:G	C:C	A:A	C:C	G:G	C:C	G:G	A:A	G:G	C:C
ISRA-S-718-1	Elite	C:C	Unused	Unused	A:A	C:C	G:G	C:C	G:G	A:A	G:G	C:C
ISRA-S-718-2	Elite	C:C	G:G	C:C	A:A	C:C	G:G	C:C	G:G	A:A	G:G	G:C
ISRA-S-718-2	Elite	C:C	G:G	C:C	Unused	C:C	G:G	C:C	G:G	A:A	G:G	C:C
ISRA-S-718-2	Elite	C:C	G:G	C:C	A:A	C:C	G:G	C:C	G:G	A:A	G:G	C:C
ISRA-S-718-38	Elite	C:C	G:G	C:C	A:A	C:C	G:G	C:C	G:G	A:A	G:G	C:C
ISRA-S-718-38	Elite	C:C	G:G	C:C	A:A	C:C	G:G	C:C	G:G	A:A	G:G	C:C
ISRA-S-718-38	Elite	C:C	G:G	C:C	A:A	C:C	G:G	C:C	G:G	A:A	G:G	C:C
ISRA-S-752-38	Elite	C:C	G:G	C:C	A:A	C:C	G:G	T:T	Uncallable	A:A	G:G	C:C
ISRA-S-752-38	Elite	C:C	G:G	C:C	A:A	C:C	G:G	T:T	G:G	A:A	G:G	C:C
ISRA-S-752-38	Elite	C:C	G:G	C:C	A:A	C:C	G:G	T:T	G:G	A:A	G:G	C:C
ISRA-S-754-104	Elite	C:C	G:G	Unused	A:A	Unused	G:G	C:C	G:G	A:A	G:G	C:C
ISRA-S-754-104	Elite	C:C	G:G	C:C	A:A	C:C	G:G	C:C	G:G	A:A	G:G	C:C
ISRA-S-754-104	Elite	C:C	G:G	C:C	A:A	C:C	G:G	C:C	G:G	A:A	G:G	C:C
ISRA-S-754-110	Elite	C:C	G:G	T:T	A:A	C:C	G:G	T:T	G:G	A:A	G:G	C:C
ISRA-S-754-110	Elite	C:C	G:G	T:T	A:A	C:C	G:G	T:T	G:G	A:A	G:G	C:C
ISRA-S-754-110	Elite	C:C	Unused	T:T	A:A	C:C	G:G	T:T	G:G	A:A	G:G	C:C
ISRA-S-754-40	Elite	C:C	G:G	T:T	A:A	C:C	G:G	T:T	G:G	A:A	G:G	C:C
ISRA-S-754-40	Elite	C:C	Unused	T:T	A:A	C:C	G:G	T:T	G:G	A:A	G:G	C:C
ISRA-S-754-40	Elite	C:C	G:G	T:T	A:A	C:C	G:G	T:T	G:G	A:A	G:G	C:C
ISRA-S-754-43	Elite	Uncallable	G:G	C:C	A:A	C:C	G:G	T:C	G:G	A:A	G:G	C:C
ISRA-S-754-43	Elite	C:C	G:G	C:C	A:A	C:C	G:G	T:C	G:G	A:A	G:G	C:C
ISRA-S-754-43	Elite	T:C	G:G	C:C	A:A	C:C	G:G	T:C	G:G	A:A	G:G	C:C
ISRA-S-754-81	Elite	C:C	G:G	T:T	A:A	C:C	G:G	C:C	G:G	A:A	G:G	C:C
ISRA-S-754-81	Elite	C:C	G:G	Unused	A:A	C:C	G:G	C:C	G:G	A:A	G:G	C:C
ISRA-S-754-81	Elite	C:C	G:G	T:T	A:A	C:C	G:G	C:C	G:G	A:A	G:G	C:C
MACIA	Elite	C:C	G:G	C:C	A:A	C:C	G:G	C:C	G:G	A:A	G:G	C:C
MACIA	Elite	C:C	G:G	C:C	A:A	C:C	G:G	C:C	G:G	A:A	G:G	C:C
MDK	Other_donor	C:C	G:G	T:T	A:A	C:C	G:G	T:T	G:G	A:A	G:G	C:C
MDK	Other_donor	C:C	G:G	T:T	A:A	C:C	G:G	T:T	G:G	A:A	G:G	C:C
MDK	Other_donor	C:C	G:G	T:T	A:A	C:C	G:G	T:T	G:G	A:A	G:G	C:C
MDK	Other_donor	C:C	G:G	T:T	A:A	C:C	G:G	T:T	G:G	A:A	G:G	C:C
MT (Short-Kaura)	Other_donor	T:T	Unused	T:T	T:T	A:A	T:T	T:T	A:A	G:G	G:G	C:C
MT (Short-Kaura)	Other_donor	T:T	Unused	T:T	T:T	A:A	T:T	T:T	A:A	G:G	G:G	C:C
N13	Other_donor	C:C	G:G	T:T	A:A	C:C	G:G	Unused	G:G	A:A	G:G	G:G
N13	Other_donor	C:C	G:G	T:T	A:A	C:C	G:G	T:T	G:G	A:A	G:G	G:G
NGANDA	Recent_variety	C:C	G:G	C:C	A:A	C:C	G:G	C:C	G:G	A:A	G:G	C:C
NGANDA	Recent_variety	C:C	Unused	C:C	Unused	C:C	G:G	C:C	G:G	A:A	G:G	C:C
NGANDA	Recent_variety	C:C	Unused	C:C	A:A	C:C	G:G	C:C	G:G	A:A	G:G	C:C
NGANDA	Recent_variety	C:C	G:G	C:C	A:A	C:C	G:G	C:C	G:G	A:A	G:G	C:C
NGANDA	Recent_variety	C:C	G:G	C:C	A:A	C:C	G:G	C:C	G:G	A:A	G:G	C:C
NGANDA	Recent_variety	C:C	G:G	C:C	A:A	C:C	G:G	C:C	G:G	A:A	G:G	C:C
NGANDA	Recent_variety	Uncallable	G:G	C:C	A:A	C:C	G:G	C:C	G:G	A:A	G:G	C:C
Nganda + B35	Art_Het	C:C	G:G	T:C	A:A	C:C	G:G	T:C	G:G	A:A	G:G	G:C
Nganda + B35	Art_Het	C:C	G:G	T:C	A:A	C:C	G:G	T:C	G:G	A:A	G:G	G:C
Nganda + CE 180-33	Art_Het	C:C	G:G	C:C	A:A	C:C	G:G	T:C	G:G	A:A	G:G	G:G
Nganda + CE 180-33	Art_Het	C:C	G:G	C:C	A:A	C:C	G:G	T:C	G:G	A:A	G:G	G:C
Nganda + CONGOSSANE	Art_Het	C:C	G:G	C:C	A:A	C:C	G:G	C:C	G:G	A:A	G:G	G:C
Nganda + CONGOSSANE	Art_Het	C:C	G:G	C:C	A:A	C:C	G:G	C:C	G:G	A:A	G:G	G:G
Nganda + E153	Art_Het	C:C	G:G	C:C	Uncallable	C:C	T:G	T:C	G:G	A:A	G:G	Uncallable
Nganda + E153	Art_Het	C:C	G:G	C:C	T:A	C:C	Uncallable	T:C	G:G	A:A	G:G	G:C
Nganda + E272	Art_Het	C:C	G:G	C:C	T:A	C:C	T:G	T:C	G:G	A:A	G:G	G:C
Nganda + E272	Art_Het	Uncallable	G:G	C:C	T:A	C:C	T:G	T:C	G:G	A:A	G:G	G:C
Nganda + E350-2	Art_Het	C:C	G:G	C:C	T:A	C:C	T:G	T:C	G:G	A:A	G:G	G:C
Nganda + E350-2	Art_Het	C:C	G:G	C:C	T:A	C:C	T:G	T:C	G:G	A:A	G:G	G:C
Nganda + MDK	Art_Het	Uncallable	G:G	T:C	A:A	C:C	G:G	T:C	G:G	A:A	G:G	C:C
Nganda + MDK	Art_Het	C:C	G:G	T:C	A:A	C:C	G:G	T:C	G:G	A:A	G:G	C:C
Nganda + MDK	Art_Het	C:C	G:G	Uncallable	A:A	C:C	G:G	T:C	G:G	A:A	G:G	C:C
Nganda + MDK	Art_Het	C:C	G:G	T:C	A:A	C:C	G:G	T:C	G:G	A:A	G:G	C:C
Nganda + MT	Art_Het	T:C	G:G	T:C	T:A	A:C	T:G	T:C	G:A	A:G	G:G	C:C
Nganda + MT	Art_Het	T:C	G:G	T:C	Uncallable	Uncallable	T:G	T:C	G:A	A:A	G:G	C:C
Nganda + Ni49	Art_Het	Uncallable	G:G	T:C	A:A	A:C	G:G	C:C	G:A	A:G	G:G	C:C
Nganda + Ni49	Art_Het	C:C	G:G	C:C	A:A	C:C	G:G	C:C	G:G	A:A	G:G	C:C
Nganda + SHORT-KAURA	Art_Het	Uncallable	G:G	T:C	Uncallable	Uncallable	T:G	T:C	G:A	Uncallable	G:G	C:C
Nganda + SHORT-KAURA	Art_Het	T:C	G:G	T:C	T:A	A:C	Uncallable	T:C	G:A	A:G	G:G	C:C
Nganda + Sn40	Art_Het	C:C	G:G	T:C	A:A	C:C	G:G	T:C	G:G	A:G	G:G	G:C
Nganda + Sn40	Art_Het	C:C	G:G	T:C	A:A	C:C	G:G	T:C	G:G	A:G	G:G	G:C
Nganda + SRN39	Art_Het	T:C	G:G	C:C	A:A	C:C	G:G	T:C	G:G	A:A	G:G	C:C
Nganda + SRN39	Art_Het	T:C	Unused	Unused	Unused	C:C	Unused	T:C	G:G	A:A	G:G	Unused
Nganda + SRN39	Art_Het	T:C	G:G	C:C	A:A	C:C	G:G	T:C	G:G	A:A	G:G	C:C
Nganda + SRN39	Art_Het	T:C	G:G	C:C	A:A	C:C	G:G	T:C	G:G	A:A	G:G	C:C
Nganda 1 + Ni49	Art_Het	T:C	G:G	T:T	A:A	A:C	G:G	C:C	G:A	A:G	G:G	C:C
Nganda 2 + Ni49	Art_Het	T:C	G:G	T:C	A:A	A:C	G:G	C:C	G:A	A:G	G:G	C:C
Nganda+B35	Art_Het	C:C	G:G	T:C	A:A	C:C	G:G	T:C	G:G	A:A	G:G	Uncallable
Nganda+B35	Art_Het	C:C	G:G	Uncallable	A:A	C:C	G:G	T:C	G:G	A:A	G:G	Uncallable
NgMT-L104	Elite	T:T	Unused	C:C	T:T	C:C	T:T	T:T	G:G	Uncallable	G:G	C:C
NgMT-L104	Elite	T:T	Unused	C:C	T:T	C:C	T:T	T:T	G:G	A:A	G:G	C:C
NgMT-L104	Elite	T:T	Unused	Unused	Unused	C:C	T:T	T:T	A:A	A:A	G:G	C:C
NgMT-L44	Elite	Uncallable	Uncallable	C:C	Unused	C:C	T:T	C:C	G:G	A:A	Unused	C:C
NgMT-L44	Elite	Uncallable	G:G	Unused	T:T	Unused	Unused	Unused	G:G	A:A	G:G	Unused
NgMT-L44	Elite	C:C	G:G	C:C	T:T	C:C	T:T	C:C	G:G	A:A	G:G	C:C
NgMT1	Elite	C:C	G:G	C:C	A:A	C:C	G:G	C:C	G:G	A:A	G:G	C:C
NgMT1	Elite	C:C	G:G	C:C	A:A	C:C	G:G	C:C	G:G	A:A	G:G	C:C
NgMT1	Elite	C:C	Uncallable	Unused	A:A	C:C	G:G	C:C	Unused	Uncallable	G:G	C:C
NgMT2	Elite	C:C	G:G	C:C	T:T	A:A	T:T	C:C	A:A	G:G	G:G	C:C
NgMT2	Elite	C:C	G:G	C:C	T:T	A:A	T:T	C:C	A:A	Unused	G:G	C:C
NgMT2	Elite	C:C	Unused	C:C	T:T	A:A	T:T	C:C	A:A	G:G	G:G	C:C
Ni116	Yellow_donor	T:T	Unused	C:C	A:A	A:A	G:G	T:T	A:A	G:G	G:G	C:C
Ni116	Yellow_donor	T:T	Unused	C:C	A:A	A:A	G:G	T:T	A:A	G:G	G:G	C:C
Ni116 + Nganda	Art_Het_Elite_Yellow	T:C	G:G	C:C	A:A	Uncallable	G:G	T:C	G:A	A:G	G:G	C:C
Ni136	Yellow_donor	T:T	Unused	T:T	T:T	A:A	T:T	T:T	A:A	G:G	G:G	C:C
Ni136	Yellow_donor	T:T	Unused	T:T	T:T	A:A	T:T	T:T	A:A	G:G	G:G	C:C
Ni136	Yellow_donor	T:T	Unused	T:T	T:T	A:A	Uncallable	T:T	A:A	G:G	G:G	C:C
Ni136	Yellow_donor	T:T	Unused	T:T	T:T	Uncallable	T:T	T:T	A:A	G:G	G:G	C:C
Ni136	Yellow_donor	T:T	Unused	T:T	T:T	A:A	T:T	T:T	A:A	G:G	G:G	C:C
Ni136 + Nganda	Art_Het_Elite_Yellow	T:C	G:G	T:C	A:A	Uncallable	T:G	T:C	Uncallable	Uncallable	G:G	C:C
Ni175	Yellow_donor	T:T	Unused	T:T	T:T	A:A	T:T	T:T	A:A	G:G	G:G	C:C
Ni175	Yellow_donor	T:T	G:G	Uncallable	T:A	A:A	T:T	T:T	A:A	G:G	G:G	C:C
Ni175 + Nganda	Art_Het_Elite_Yellow	T:C	G:G	T:C	Uncallable	A:C	T:G	T:C	G:A	Uncallable	G:G	C:C
Ni198	Yellow_donor	T:C	Unused	T:T	Uncallable	A:C	T:G	T:T	G:A	A:G	G:G	G:C
Ni198	Yellow_donor	T:C	Unused	Uncallable	T:A	A:C	T:G	T:T	Uncallable	A:G	G:G	G:C
Ni203	Other_donor	C:C	G:G	T:T	A:A	C:C	G:G	T:T	G:G	A:A	G:G	C:C
Ni203	Other_donor	C:C	G:G	T:T	A:A	C:C	G:G	T:T	G:G	A:A	G:G	C:C
Ni211	Yellow_donor	T:T	Unused	T:T	T:T	A:A	T:T	T:T	A:A	G:G	G:G	C:C
Ni211	Yellow_donor	T:T	Unused	T:T	T:T	A:A	T:T	T:T	Uncallable	G:G	G:G	C:C
Ni211 + Nganda	Art_Het_Elite_Yellow	T:C	G:G	T:C	T:A	Uncallable	T:G	T:C	G:A	A:G	G:G	C:C
Ni213	Yellow_donor	C:C	G:G	T:T	T:T	A:A	T:T	T:T	A:A	G:G	G:G	C:C
Ni213	Yellow_donor	C:C	G:G	T:T	T:T	A:A	T:T	T:T	A:A	G:G	G:G	C:C
Ni213 + Nganda	Art_Het_Elite_Yellow	C:C	G:G	T:C	Uncallable	A:C	T:G	T:C	Uncallable	Uncallable	G:G	C:C
Ni218	Yellow_donor	T:T	Unused	C:C	A:A	A:A	G:G	T:T	A:A	G:G	G:G	C:C
Ni218	Yellow_donor	T:C	Unused	C:C	A:A	Unused	G:G	T:T	A:A	G:G	G:G	C:C
Ni218	Yellow_donor	T:T	Unused	C:C	A:A	A:A	G:G	T:T	A:A	G:G	G:G	C:C
Ni218	Yellow_donor	T:T	G:G	C:C	A:A	A:A	G:G	T:T	A:A	G:G	G:G	C:C
Ni218	Yellow_donor	T:T	Unused	C:C	A:A	A:A	G:G	T:T	A:A	G:G	G:G	C:C
Ni218 + Nganda	Art_Het_Elite_Yellow	T:C	G:G	C:C	A:A	Uncallable	Uncallable	T:C	G:A	Uncallable	G:G	C:C
Ni219	Yellow_donor	T:T	Unused	C:C	A:A	A:A	G:G	T:T	A:A	G:G	G:G	C:C
Ni219	Yellow_donor	T:T	Unused	C:C	A:A	A:A	G:G	T:T	A:A	G:G	G:G	C:C
Ni219 + Nganda	Art_Het_Elite_Yellow	Uncallable	G:G	C:C	A:A	Uncallable	G:G	T:C	G:A	Uncallable	G:G	C:C
Ni271	Other_donor	C:C	G:G	T:T	A:A	C:C	G:G	C:C	G:G	A:A	G:G	C:C
Ni271	Other_donor	C:C	G:G	T:C	A:A	C:C	G:G	C:C	G:G	A:A	G:G	C:C
Ni332 (Mota Maradi)	Elite	T:T	G:G	T:T	A:A	C:C	G:G	C:C	A:A	G:G	G:G	C:C
Ni332 (Mota Maradi)	Elite	T:T	G:G	T:T	A:A	C:C	G:G	C:C	G:G	A:A	G:G	G:G
Ni49	Other_donor	T:T	G:G	T:T	A:A	A:A	G:G	C:C	A:A	G:G	G:G	C:C
Ni49	Other_donor	T:T	G:G	T:T	A:A	A:A	G:G	C:C	A:A	G:G	G:G	C:C
Ni49	Other_donor	T:T	G:G	T:T	A:A	A:A	G:G	C:C	A:A	G:G	G:G	C:C
Ni49	Other_donor	T:T	G:G	T:T	A:A	A:A	G:G	C:C	A:A	G:G	G:G	C:C
Ni49	Other_donor	T:T	G:G	T:T	A:A	Uncallable	G:G	C:C	A:A	G:G	G:G	C:C
Ni49	Other_donor	T:T	G:G	T:T	A:A	A:A	G:G	C:C	A:A	G:G	Unused	C:C
Ni71	Other_donor	C:C	G:G	T:T	A:A	C:C	G:G	T:C	G:A	A:G	G:G	G:C
Ni71	Other_donor	C:C	G:G	T:T	A:A	C:C	G:G	C:C	A:A	G:G	G:G	C:C
PAYENNE	Recent_variety	C:C	G:G	C:C	A:A	C:C	G:G	C:C	G:G	A:A	G:G	C:C
PAYENNE	Recent_variety	C:C	G:G	C:C	A:A	C:C	G:G	C:C	G:G	A:A	G:G	C:C
RTX430	Other_donor	C:C	Unused	T:C	A:A	C:C	G:G	T:T	G:G	A:A	G:G	G:G
RTX430	Other_donor	C:C	Unused	T:T	A:A	C:C	G:G	T:T	G:G	A:A	G:G	G:G
Sariasso 11	Elite	C:C	G:G	C:C	A:A	C:C	G:G	C:C	G:G	A:A	G:G	G:G
Sariasso 11	Elite	C:C	G:G	C:C	A:A	C:C	G:G	C:C	G:G	A:A	G:G	G:G
SEPON82	Elite	C:C	G:G	C:C	A:A	C:C	G:G	C:C	G:G	A:A	G:G	C:C
SEPON82	Elite	C:C	G:G	C:C	A:A	C:C	G:G	C:C	G:G	A:A	G:G	C:C
Sn21	Other_donor	Unused	G:G	C:C	A:A	C:C	G:G	C:C	A:A	G:G	G:G	C:C
Sn21	Other_donor	C:C	G:G	C:C	A:A	C:C	G:G	C:C	A:A	G:G	G:G	C:C
Sn216	Yellow_donor	T:T	Unused	C:C	A:A	A:A	G:G	T:T	A:A	G:G	G:G	C:C
Sn216	Yellow_donor	T:T	Unused	C:C	Unused	A:A	G:G	T:T	A:A	G:G	G:G	Unused
Sn216	Yellow_donor	T:T	G:G	Unused	A:A	Unused	Unused	T:T	A:A	G:G	G:G	C:C
Sn216	Yellow_donor	T:T	Unused	C:C	A:A	A:A	G:G	T:T	A:A	G:G	G:G	C:C
Sn216	Yellow_donor	T:T	Unused	C:C	A:A	A:A	G:G	T:T	A:A	G:G	G:G	C:C
Sn216 + Nganda	Art_Het_Elite_Yellow	Uncallable	G:G	C:C	A:A	Uncallable	G:G	T:C	G:A	Uncallable	G:G	C:C
Sn40	Other_donor	C:C	G:G	T:T	A:A	C:C	G:G	T:T	G:G	G:G	G:G	G:G
Sn40	Other_donor	C:C	G:G	T:T	A:A	C:C	G:G	T:T	G:G	G:G	G:G	G:G
SoIS1	Other_donor	C:C	G:G	C:C	A:A	C:C	G:G	T:T	G:G	A:A	G:G	G:G
SoIS1	Other_donor	C:C	G:G	C:C	A:A	C:C	G:G	T:T	A:A	G:G	G:G	C:C
SoIS1	Other_donor	C:C	G:G	C:C	A:A	C:C	Unused	T:T	A:A	G:G	G:G	C:C
SORVATO-1	Elite	C:C	G:G	C:C	A:A	C:C	G:G	C:C	G:G	A:A	G:G	C:C
SORVATO-1	Elite	C:C	G:G	C:C	A:A	C:C	G:G	C:C	G:G	A:A	G:G	C:C
Soubatimi	Elite	C:C	G:G	C:C	A:A	C:C	G:G	C:C	G:G	A:A	G:G	C:C
Soubatimi	Elite	C:C	G:G	C:C	A:A	C:C	G:G	C:C	G:G	A:A	G:G	C:C
SRN39	Elite	T:T	Unused	C:C	Unused	C:C	G:G	T:T	G:G	A:A	G:G	C:C
SRN39	Elite	T:T	Unused	C:C	A:A	C:C	G:G	T:T	G:G	A:A	G:G	C:C
SRN39	Elite	T:T	Unused	C:C	A:A	C:C	G:G	T:T	G:G	A:A	G:G	C:C
SRN39	Elite	T:T	Unused	C:C	A:A	C:C	G:G	T:T	G:G	A:A	G:G	C:C
SRN39	Elite	T:T	Unused	C:C	A:A	C:C	G:G	T:T	G:G	A:A	G:G	C:C
SRN39	Elite	T:T	Unused	C:C	A:A	C:C	G:G	T:T	G:G	A:G	G:G	C:C
SRN39	Elite	T:T	G:G	T:C	A:A	C:C	G:G	T:C	G:A	A:G	G:G	C:C
SRN39	Elite	T:T	Unused	C:C	A:A	C:C	G:G	T:T	G:G	A:A	G:G	C:C
SSM1611	Other_donor	C:C	G:G	T:T	A:A	C:C	G:G	C:C	G:G	A:A	G:G	C:C
SSM1611	Other_donor	C:C	G:G	T:T	A:A	C:C	G:G	C:C	G:G	A:A	G:G	C:C
SURENO	Elite	C:C	G:G	C:C	A:A	C:C	G:G	C:C	G:G	A:A	G:G	C:C
SURENO	Elite	C:C	G:G	C:C	Unused	C:C	G:G	C:C	G:G	A:A	G:G	C:C

[truncated: 1 more sheets: Table S10]
